# Supplementary material for: Bis(2-amino-4-chloro­benzoato)triphenyl­anti­mony(V)
Source: Acta Crystallogr Sect E Struct Rep Online. 2009 Oct 28;65(Pt 11):m1442. doi: 10.1107/S160053680904358X (PMC2971026; doi:10.1107/S160053680904358X)
Supplement: Supplementary file 1 [file e-65-m1442-sup1.cif]

##############################################################################
###                                                                        ###
###        Electronic paper (Acta Crystallographica Section E)             ###
###                                                                        ###
##############################################################################
#                                                                            #
# This CIF contains the data in a paper accepted for publication in Acta     #
# Crystallographica Section E. It conforms to the requirements of Notes      #
# for Authors for Section E, and has been peer reviewed under the auspices   #
# of the IUCr Commission on Journals.                                        #
#                                                                            #
# Full details of the Crystallographic Information File format               #
# are given in the paper "The Crystallographic Information File (CIF):       #
# a New Standard Archive File for Crystallography" by S. R. Hall, F. H.      #
# Allen and I. D. Brown [Acta Cryst. (1991), A47, 655-685].                  #
#                                                                            #
# The current version of the core CIF dictionary is obtainable from          #
# ftp://ftp.iucr.org/pub/cif_core.dic. The current version number is 2.4.    #
#                                                                            #
# Software is freely available for graphical display of the structure(s) in  #
# this CIF.  For information consult the CIF home page http://www.iucr.org/  #
# cif/home.html                                                              #
#                                                                            #
# This file may be used for bona fide research purposes within the           #
# scientific community so long as proper attribution is given to the journal # 
# article from which it was obtained.                                        #
#                                                                            #
##############################################################################
                                             
data_I
_audit_creation_method     SHELXL-97
_chemical_name_systematic
;
Bis(2-amino-4-chlorobenzoato)triphenylantimony(V)
;
_chemical_name_common     ?
_chemical_formula_moiety     'C32 H25 Cl2 N2 O4 Sb'
_chemical_formula_sum     'C32 H25 Cl2 N2 O4 Sb'
_chemical_formula_iupac     '[Sb (C6 H5)3 (C7 H5 Cl N O2)2]'
_chemical_formula_weight     694.20
_chemical_melting_point     ?
_symmetry_cell_setting     orthorhombic
_symmetry_space_group_name_H-M     'F d d 2'
_symmetry_space_group_name_Hall     'F 2 -2d'
loop_
    _symmetry_equiv_pos_as_xyz
    'x, y, z'
    '-x, -y, z'
    'x+1/4, -y+1/4, z+1/4'
    '-x+1/4, y+1/4, z+1/4'
    'x, y+1/2, z+1/2'
    '-x, -y+1/2, z+1/2'
    'x+1/4, -y+3/4, z+3/4'
    '-x+1/4, y+3/4, z+3/4'
    'x+1/2, y, z+1/2'
    '-x+1/2, -y, z+1/2'
    'x+3/4, -y+1/4, z+3/4'
    '-x+3/4, y+1/4, z+3/4'
    'x+1/2, y+1/2, z'
    '-x+1/2, -y+1/2, z'
    'x+3/4, -y+3/4, z+1/4'
    '-x+3/4, y+3/4, z+1/4'
_cell_length_a     13.0168(13)
_cell_length_b     20.298(2)
_cell_length_c     21.849(3)
_cell_angle_alpha     90.00
_cell_angle_beta     90.00
_cell_angle_gamma     90.00
_cell_volume     5772.8(11)
_cell_formula_units_Z     8
_cell_measurement_reflns_used     3849
_cell_measurement_theta_min     2.740
_cell_measurement_theta_max     26.768
_cell_measurement_temperature     298(2)
_exptl_crystal_description     block
_exptl_crystal_colour     colourless
_exptl_crystal_size_max     0.39
_exptl_crystal_size_mid     0.38
_exptl_crystal_size_min     0.37
_exptl_crystal_density_diffrn     1.597
_exptl_crystal_density_meas     ?
_exptl_crystal_density_method     'not measured'
_exptl_crystal_F_000     2784
_exptl_absorpt_coefficient_mu     1.182
_exptl_absorpt_correction_type     multi-scan
_exptl_absorpt_process_details     '(SADABS; Sheldrick, 1996)'
_exptl_absorpt_correction_T_min     0.6557
_exptl_absorpt_correction_T_max     0.6689
_exptl_special_details
;
;
_diffrn_ambient_temperature     298(2)
_diffrn_radiation_type     MoK\a
_diffrn_radiation_wavelength     0.71073
_diffrn_radiation_source     'fine-focus sealed tube'
_diffrn_radiation_monochromator     graphite
_diffrn_measurement_device_type     'Siemens SMART CCD area-detector'
_diffrn_measurement_method     '\f and \w'
_diffrn_detector_area_resol_mean     ?
_diffrn_reflns_number     5819
_diffrn_reflns_av_R_equivalents     0.0191
_diffrn_reflns_av_sigmaI/netI     0.0281
_diffrn_reflns_theta_min     2.08
_diffrn_reflns_theta_max     25.01
_diffrn_reflns_theta_full     25.01
_diffrn_measured_fraction_theta_max     0.997
_diffrn_measured_fraction_theta_full     0.997
_diffrn_reflns_limit_h_min     -15
_diffrn_reflns_limit_h_max     11
_diffrn_reflns_limit_k_min     -24
_diffrn_reflns_limit_k_max     22
_diffrn_reflns_limit_l_min     -25
_diffrn_reflns_limit_l_max     24
_diffrn_standards_number     ?
_diffrn_standards_interval_count     ?
_diffrn_standards_interval_time     ?
_diffrn_standards_decay_%     ?
_reflns_number_total     2493
_reflns_number_gt     2222
_reflns_threshold_expression     I>2\s(I)
_refine_ls_structure_factor_coef     Fsqd
_refine_ls_matrix_type     full
_refine_ls_R_factor_all     0.0281
_refine_ls_R_factor_gt     0.0211
_refine_ls_wR_factor_gt     0.0463
_refine_ls_wR_factor_ref     0.0505
_refine_ls_goodness_of_fit_ref     1.114
_refine_ls_restrained_S_all     1.113
_refine_ls_number_reflns     2493
_refine_ls_number_parameters     187
_refine_ls_number_restraints     1
_refine_ls_hydrogen_treatment     constr
_refine_ls_weighting_scheme     calc
_refine_ls_weighting_details
         'calc w=1/[\s^2^(Fo^2^)+(0.0236P)^2^+0.2508P] where P=(Fo^2^+2Fc^2^)/3'
_atom_sites_solution_hydrogens     geom
_atom_sites_solution_primary     direct
_atom_sites_solution_secondary     difmap
_refine_ls_shift/su_max     0.000
_refine_ls_shift/su_mean     0.000
_refine_diff_density_max     0.345
_refine_diff_density_min     -0.254
_refine_ls_extinction_method     none
_refine_ls_extinction_coef     ?
_refine_ls_abs_structure_details     'Flack (1983), 1181 Friedel pairs'
_refine_ls_abs_structure_Flack     -0.02(2)
loop_
    _atom_type_symbol
    _atom_type_description
    _atom_type_scat_dispersion_real
    _atom_type_scat_dispersion_imag
    _atom_type_scat_source
    'C' 'C' 0.0033 0.0016
                         'International Tables Vol C Tables 4.2.6.8 and 6.1.1.4'
    'H' 'H' 0.0000 0.0000
                         'International Tables Vol C Tables 4.2.6.8 and 6.1.1.4'
    'N' 'N' 0.0061 0.0033
                         'International Tables Vol C Tables 4.2.6.8 and 6.1.1.4'
    'O' 'O' 0.0106 0.0060
                         'International Tables Vol C Tables 4.2.6.8 and 6.1.1.4'
    'Sb' 'Sb' -0.5866 1.5461
                         'International Tables Vol C Tables 4.2.6.8 and 6.1.1.4'
    'Cl' 'Cl' 0.1484 0.1585
                         'International Tables Vol C Tables 4.2.6.8 and 6.1.1.4'
_computing_data_collection     'SMART (Siemens, 1996)'
_computing_cell_refinement     'SAINT (Siemens, 1996)'
_computing_data_reduction     'SAINT (Siemens, 1996)'
_computing_structure_solution     'SHELXS97 (Sheldrick, 2008)'
_computing_structure_refinement     'SHELXL97 (Sheldrick, 2008)'
_computing_molecular_graphics     'SHELXTL (Sheldrick, 2008)'
_computing_publication_material     'SHELXTL (Sheldrick, 2008)'
loop_
    _atom_site_type_symbol
    _atom_site_label
    _atom_site_fract_x
    _atom_site_fract_y
    _atom_site_fract_z
    _atom_site_U_iso_or_equiv
    _atom_site_adp_type
    _atom_site_calc_flag
    _atom_site_refinement_flags
    _atom_site_occupancy
    _atom_site_disorder_assembly
    _atom_site_disorder_group
    Sb Sb1 0.0000 0.0000 0.024065(19) 0.03974(9) Uani d S 1 . .
    Cl Cl1 0.64382(7) 0.11557(6) 0.05169(7) 0.0943(4) Uani d . 1 . .
    N N1 0.3358(3) 0.0520(3) 0.17751(19) 0.0964(16) Uani d . 1 . .
    H H1A 0.2733 0.0395 0.1828 0.116 Uiso calc R 1 . .
    H H1B 0.3762 0.0559 0.2084 0.116 Uiso calc R 1 . .
    O O1 0.15241(14) 0.03663(11) 0.01894(11) 0.0483(5) Uani d . 1 . .
    O O2 0.15456(18) 0.03090(13) 0.12027(11) 0.0561(6) Uani d . 1 . .
    C C1 0.1992(2) 0.04151(16) 0.07150(17) 0.0450(8) Uani d . 1 . .
    C C2 0.3091(2) 0.06030(15) 0.06822(16) 0.0448(8) Uani d . 1 . .
    C C3 0.3705(3) 0.06552(19) 0.12053(19) 0.0576(9) Uani d . 1 . .
    C C4 0.4750(3) 0.0831(2) 0.1132(2) 0.0675(12) Uani d . 1 . .
    H H4 0.5173 0.0862 0.1474 0.081 Uiso calc R 1 . .
    C C5 0.5136(3) 0.0953(2) 0.0574(3) 0.0626(13) Uani d . 1 . .
    C C6 0.4552(4) 0.0923(2) 0.0053(2) 0.0665(14) Uani d . 1 . .
    H H6 0.4827 0.1026 -0.0329 0.080 Uiso calc R 1 . .
    C C7 0.3533(3) 0.0734(2) 0.01176(19) 0.0613(10) Uani d . 1 . .
    H H7 0.3130 0.0693 -0.0232 0.074 Uiso calc R 1 . .
    C C8 -0.0531(2) 0.09057(16) 0.05826(17) 0.0436(8) Uani d . 1 . .
    C C9 -0.0934(2) 0.13384(17) 0.01584(19) 0.0552(9) Uani d . 1 . .
    H H9 -0.0985 0.1214 -0.0250 0.066 Uiso calc R 1 . .
    C C10 -0.1264(3) 0.19567(18) 0.0339(2) 0.0695(11) Uani d . 1 . .
    H H10 -0.1519 0.2251 0.0051 0.083 Uiso calc R 1 . .
    C C11 -0.1215(3) 0.2135(2) 0.0937(3) 0.0705(12) Uani d . 1 . .
    H H11 -0.1443 0.2549 0.1058 0.085 Uiso calc R 1 . .
    C C12 -0.0830(3) 0.1705(2) 0.1366(2) 0.0671(13) Uani d . 1 . .
    H H12 -0.0798 0.1832 0.1774 0.081 Uiso calc R 1 . .
    C C13 -0.0492(3) 0.10877(18) 0.11947(17) 0.0549(9) Uani d . 1 . .
    H H13 -0.0241 0.0796 0.1487 0.066 Uiso calc R 1 . .
    C C14 0.0000 0.0000 -0.07304(19) 0.0384(10) Uani d S 1 . .
    C C15 0.0908(2) 0.0031(2) -0.10502(17) 0.0586(10) Uani d . 1 . .
    H H15 0.1527 0.0057 -0.0839 0.070 Uiso calc R 1 . .
    C C16 0.0907(3) 0.0024(2) -0.16793(18) 0.0699(12) Uani d . 1 . .
    H H16 0.1525 0.0036 -0.1893 0.084 Uiso calc R 1 . .
    C C17 0.0000 0.0000 -0.1989(2) 0.0627(15) Uani d S 1 . .
    H H17 0.0000 0.0000 -0.2415 0.075 Uiso calc SR 1 . .
loop_
    _atom_site_aniso_label
    _atom_site_aniso_U_11
    _atom_site_aniso_U_22
    _atom_site_aniso_U_33
    _atom_site_aniso_U_12
    _atom_site_aniso_U_13
    _atom_site_aniso_U_23
    Sb1 0.03262(12) 0.04916(15) 0.03746(14) 0.00228(16) 0.000 0.000
    Cl1 0.0427(5) 0.0907(8) 0.1495(13) -0.0156(5) 0.0057(6) -0.0279(9)
    N1 0.059(2) 0.183(5) 0.048(3) 0.000(3) -0.0108(18) 0.003(3)
    O1 0.0361(10) 0.0658(13) 0.0429(13) -0.0046(10) -0.0065(11) -0.0040(13)
    O2 0.0472(13) 0.0755(16) 0.0455(14) -0.0046(12) 0.0037(11) 0.0019(13)
    C1 0.0366(16) 0.049(2) 0.049(2) 0.0028(14) -0.0051(16) -0.0044(17)
    C2 0.0375(17) 0.0476(19) 0.049(2) 0.0028(13) -0.0048(15) -0.0028(16)
    C3 0.045(2) 0.072(2) 0.056(2) 0.0052(17) -0.0088(18) -0.008(2)
    C4 0.048(2) 0.072(3) 0.082(3) 0.0027(18) -0.021(2) -0.016(2)
    C5 0.044(2) 0.057(2) 0.087(4) -0.0050(16) 0.005(2) -0.015(2)
    C6 0.048(3) 0.085(3) 0.067(3) -0.010(2) 0.010(2) -0.008(2)
    C7 0.047(2) 0.075(3) 0.063(3) -0.0070(18) 0.0008(18) -0.009(2)
    C8 0.0297(15) 0.050(2) 0.051(2) 0.0031(14) 0.0057(15) -0.0010(17)
    C9 0.0478(18) 0.058(2) 0.059(2) 0.0043(15) -0.0086(17) -0.0025(19)
    C10 0.056(2) 0.055(2) 0.098(4) 0.0121(16) -0.006(2) 0.002(3)
    C11 0.052(2) 0.057(3) 0.103(4) 0.0004(19) 0.010(2) -0.013(3)
    C12 0.061(2) 0.072(3) 0.067(3) -0.005(2) 0.012(2) -0.024(3)
    C13 0.053(2) 0.059(2) 0.053(2) 0.0042(16) 0.0027(18) -0.0049(19)
    C14 0.038(2) 0.046(2) 0.031(2) 0.0020(19) 0.000 0.000
    C15 0.0319(17) 0.099(3) 0.045(2) -0.0012(18) -0.0007(15) -0.009(2)
    C16 0.046(2) 0.119(4) 0.045(2) 0.004(2) 0.0090(17) -0.003(2)
    C17 0.062(3) 0.095(4) 0.031(3) 0.013(3) 0.000 0.000
loop_
    _geom_bond_atom_site_label_1
    _geom_bond_atom_site_label_2
    _geom_bond_site_symmetry_2
    _geom_bond_distance
    _geom_bond_publ_flag
    Sb1 C8 2 2.101(3) ?
    Sb1 C8 . 2.101(3) ?
    Sb1 C14 . 2.122(4) ?
    Sb1 O1 . 2.1217(19) ?
    Sb1 O1 2 2.1217(19) ?
    Cl1 C5 . 1.749(4) ?
    N1 C3 . 1.352(5) ?
    N1 H1A . 0.8600 ?
    N1 H1B . 0.8600 ?
    O1 C1 . 1.304(4) ?
    O2 C1 . 1.233(4) ?
    C1 C2 . 1.482(4) ?
    C2 C7 . 1.387(5) ?
    C2 C3 . 1.399(5) ?
    C3 C4 . 1.416(5) ?
    C4 C5 . 1.341(7) ?
    C4 H4 . 0.9300 ?
    C5 C6 . 1.372(6) ?
    C6 C7 . 1.389(6) ?
    C6 H6 . 0.9300 ?
    C7 H7 . 0.9300 ?
    C8 C9 . 1.381(5) ?
    C8 C13 . 1.388(5) ?
    C9 C10 . 1.384(5) ?
    C9 H9 . 0.9300 ?
    C10 C11 . 1.357(6) ?
    C10 H10 . 0.9300 ?
    C11 C12 . 1.373(6) ?
    C11 H11 . 0.9300 ?
    C12 C13 . 1.380(5) ?
    C12 H12 . 0.9300 ?
    C13 H13 . 0.9300 ?
    C14 C15 2 1.374(4) ?
    C14 C15 . 1.374(4) ?
    C15 C16 . 1.375(5) ?
    C15 H15 . 0.9300 ?
    C16 C17 . 1.362(5) ?
    C16 H16 . 0.9300 ?
    C17 C16 2 1.362(5) ?
    C17 H17 . 0.9300 ?
loop_
    _geom_angle_atom_site_label_1
    _geom_angle_atom_site_label_2
    _geom_angle_atom_site_label_3
    _geom_angle_site_symmetry_1
    _geom_angle_site_symmetry_3
    _geom_angle
    _geom_angle_publ_flag
    C8 Sb1 C8 2 . 138.3(2) ?
    C8 Sb1 C14 2 . 110.83(10) ?
    C8 Sb1 C14 . . 110.83(10) ?
    C8 Sb1 O1 2 . 91.03(10) ?
    C8 Sb1 O1 . . 91.12(10) ?
    C14 Sb1 O1 . . 86.98(6) ?
    C8 Sb1 O1 2 2 91.12(10) ?
    C8 Sb1 O1 . 2 91.03(10) ?
    C14 Sb1 O1 . 2 86.98(6) ?
    O1 Sb1 O1 . 2 173.95(13) ?
    C3 N1 H1A . . 120.0 ?
    C3 N1 H1B . . 120.0 ?
    H1A N1 H1B . . 120.0 ?
    C1 O1 Sb1 . . 114.6(2) ?
    O2 C1 O1 . . 121.9(3) ?
    O2 C1 C2 . . 122.8(3) ?
    O1 C1 C2 . . 115.3(3) ?
    C7 C2 C3 . . 118.4(3) ?
    C7 C2 C1 . . 119.5(3) ?
    C3 C2 C1 . . 122.1(3) ?
    N1 C3 C2 . . 123.1(3) ?
    N1 C3 C4 . . 118.4(4) ?
    C2 C3 C4 . . 118.4(4) ?
    C5 C4 C3 . . 120.6(4) ?
    C5 C4 H4 . . 119.7 ?
    C3 C4 H4 . . 119.7 ?
    C4 C5 C6 . . 122.7(4) ?
    C4 C5 Cl1 . . 118.1(4) ?
    C6 C5 Cl1 . . 119.2(4) ?
    C5 C6 C7 . . 117.2(4) ?
    C5 C6 H6 . . 121.4 ?
    C7 C6 H6 . . 121.4 ?
    C2 C7 C6 . . 122.7(4) ?
    C2 C7 H7 . . 118.6 ?
    C6 C7 H7 . . 118.6 ?
    C9 C8 C13 . . 119.4(3) ?
    C9 C8 Sb1 . . 116.3(3) ?
    C13 C8 Sb1 . . 124.3(3) ?
    C8 C9 C10 . . 120.2(4) ?
    C8 C9 H9 . . 119.9 ?
    C10 C9 H9 . . 119.9 ?
    C11 C10 C9 . . 120.1(4) ?
    C11 C10 H10 . . 119.9 ?
    C9 C10 H10 . . 119.9 ?
    C10 C11 C12 . . 120.2(4) ?
    C10 C11 H11 . . 119.9 ?
    C12 C11 H11 . . 119.9 ?
    C11 C12 C13 . . 120.6(4) ?
    C11 C12 H12 . . 119.7 ?
    C13 C12 H12 . . 119.7 ?
    C12 C13 C8 . . 119.4(4) ?
    C12 C13 H13 . . 120.3 ?
    C8 C13 H13 . . 120.3 ?
    C15 C14 C15 2 . 118.9(4) ?
    C15 C14 Sb1 2 . 120.6(2) ?
    C15 C14 Sb1 . . 120.6(2) ?
    C14 C15 C16 . . 120.5(3) ?
    C14 C15 H15 . . 119.8 ?
    C16 C15 H15 . . 119.8 ?
    C17 C16 C15 . . 119.9(4) ?
    C17 C16 H16 . . 120.1 ?
    C15 C16 H16 . . 120.1 ?
    C16 C17 C16 . 2 120.4(5) ?
    C16 C17 H17 . . 119.8 ?
    C16 C17 H17 2 . 119.8 ?
loop_
    _geom_hbond_atom_site_label_D
    _geom_hbond_atom_site_label_H
    _geom_hbond_atom_site_label_A
    _geom_hbond_site_symmetry_A
    _geom_hbond_distance_DH
    _geom_hbond_distance_HA
    _geom_hbond_distance_DA
    _geom_hbond_angle_DHA
    N1 H1A O2 . 0.86 2.07 2.704(5) 130
    C15 H15 O1 . 0.93 2.33 2.905(4) 119
data_global
_journal_date_recd_electronic     2009-10-10
_journal_date_accepted     2009-10-22
_journal_name_full     'Acta Crystallographica, Section E'
_journal_year     2009
_journal_volume     65
_journal_issue     11
_journal_page_first     m1442
_journal_page_last     m1442
_journal_paper_category     QM
_journal_coeditor_code     RZ2373
_publ_contact_author_name     'Prof. Handong Yin'
_publ_contact_author_address
;
  College of Chemistry and Chemical Engineering
  Liaocheng University
  Shandong 252059
  People's Republic of China.
;
_publ_contact_author_email     handongyin@163.com
_publ_contact_author_fax     '86 635 8239121'
_publ_contact_author_phone     '86 635 8239121'
_publ_section_title
;
Bis(2-amino-4-chlorobenzoato)triphenylantimony(V)
;
loop_
    _publ_author_name
    _publ_author_address
    'Liyuan Wen'
;
  College of Chemistry and Chemical Engineering
  Liaocheng University
  Shandong 252059
  People's Republic of China
;
    'Handong Yin'
;
  College of Chemistry and Chemical Engineering
  Liaocheng University
  Shandong 252059
  People's Republic of China
;
    'Chuanhua Wang'
;
  College of Chemistry and Chemical Engineering
  Liaocheng University
  Shandong 252059
  People's Republic of China
;
