# Supplementary material for: Bis(2-amino-4-chloro­benzoato)triphenyl­anti­mony(V)
Source: Acta Crystallogr Sect E Struct Rep Online. 2009 Oct 28;65(Pt 11):m1442. doi: 10.1107/S160053680904358X (PMC2971026; doi:10.1107/S160053680904358X)
Supplement: Supplementary file 2 [file e-65-m1442-Isup2.hkl]

# 
# h,k,l, Fc-squared, Fo-squared, sigma(Fo-squared) and status flag 
# 
data_I
_shelx_title ' 081202g in Fdd2' 
_shelx_refln_list_code          4 
_shelx_F_calc_maximum      885.39 
_exptl_crystal_F_000      2784.00 
_reflns_d_resolution_high  0.8404 
 
loop_ 
 _symmetry_equiv_pos_as_xyz 
 'x, y, z' 
 '-x, -y, z' 
 'x+1/4, -y+1/4, z+1/4' 
 '-x+1/4, y+1/4, z+1/4' 
 'x, y+1/2, z+1/2' 
 '-x, -y+1/2, z+1/2' 
 'x+1/4, -y+3/4, z+3/4' 
 '-x+1/4, y+3/4, z+3/4' 
 'x+1/2, y, z+1/2' 
 '-x+1/2, -y, z+1/2' 
 'x+3/4, -y+1/4, z+3/4' 
 '-x+3/4, y+1/4, z+3/4' 
 'x+1/2, y+1/2, z' 
 '-x+1/2, -y+1/2, z' 
 'x+3/4, -y+3/4, z+1/4' 
 '-x+3/4, y+3/4, z+1/4' 
 
_cell_length_a    13.0168 
_cell_length_b    20.2982 
_cell_length_c    21.8494 
_cell_angle_alpha  90.000 
_cell_angle_beta   90.000 
_cell_angle_gamma  90.000 
 
_shelx_F_squared_multiplier     1.000 
 
loop_ 
 _refln_index_h 
 _refln_index_k 
 _refln_index_l 
 _refln_F_squared_calc 
 _refln_F_squared_meas 
 _refln_F_squared_sigma 
 _refln_observed_status 
   3   1 -25     1708.01     1561.35    552.64 o 
   1   3 -25     1651.82     2072.42    352.91 o 
   3   3 -25     1986.18     2092.83    261.39 o 
   4   0 -24     5818.19     6516.85    521.11 o 
   2   2 -24     4668.03     4758.72    306.29 o 
   4   2 -24        2.61     -198.29    132.19 o 
   2   4 -24       53.45       96.11    198.23 o 
   4   4 -24     4379.59     4588.06    321.59 o 
   4   6 -24       97.86      -47.43    156.81 o 
   1   1 -23     5576.38     5894.31    322.66 o 
   3   1 -23     3226.01     2574.92    261.63 o 
   5   1 -23     3074.72     2919.03    466.67 o 
   7   1 -23     2999.71     3132.90    325.73 o 
   1   3 -23     6174.14     5710.41    449.02 o 
   3   3 -23     2546.22     2564.88    269.90 o 
   5   3 -23     3279.98     3740.48    298.91 o 
   1   5 -23     3113.39     2115.22    330.39 o 
   3   5 -23     2701.39     3238.44    281.09 o 
   5   5 -23     3805.25     3553.10    308.90 o 
   3   7 -23     2910.23     3305.48    314.77 o 
   5   7 -23     2652.26     2396.04    420.49 o 
   2   0 -22     9871.94     9075.83    542.13 o 
   6   0 -22    10133.41     9545.88    626.23 o 
   0   2 -22    24618.52    22780.82    865.01 o 
   2   2 -22       13.29      -98.35    115.62 o 
   4   2 -22     6310.28     7104.07    364.12 o 
   6   2 -22       90.43     -195.11    130.07 o 
   8   2 -22     5753.95     6636.99    560.15 o 
   2   4 -22     8465.29     8422.56    375.27 o 
   4   4 -22      305.84       71.60    145.13 o 
   6   4 -22     8363.12     9112.43    441.63 o 
   2   6 -22     1179.89     1116.11    209.69 o 
   4   6 -22     6429.44     6330.42    353.97 o 
   6   6 -22       90.49      -52.00    157.31 o 
   4   8 -22       98.94      -19.97    150.26 o 
   6   8 -22     3284.51     4144.43    479.43 o 
   4  10 -22     5952.71     5737.44    494.83 o 
   1   1 -21     9559.79     8931.61    363.70 o 
   3   1 -21     3782.54     2895.97    231.63 o 
   5   1 -21     5470.84     5876.35    341.07 o 
   7   1 -21     3973.70     4078.31    305.81 o 
   9   1 -21     1713.85     1289.68    253.80 o 
   1   3 -21     7297.85     7139.49    331.92 o 
   3   3 -21     4643.41     4547.41    299.97 o 
   5   3 -21     4787.82     4686.38    308.09 o 
   7   3 -21     3742.67     3399.02    301.04 o 
   1   5 -21     5549.22     4794.30    282.16 o 
   3   5 -21     3225.03     3326.68    255.92 o 
   5   5 -21     4715.79     4575.67    328.13 o 
   7   5 -21     3380.25     3328.07    316.39 o 
   3   7 -21     1960.07     1885.60    236.91 o 
   5   7 -21     3132.59     2746.81    356.67 o 
   7   7 -21     3938.50     3986.80    313.25 o 
   3   9 -21     3149.05     3366.93    385.95 o 
   5   9 -21     2362.93     2207.00    278.21 o 
   7   9 -21     2670.42     3332.90    339.66 o 
   3  11 -21     4072.93     4365.59    424.24 o 
   5  11 -21     2388.30     2622.06    418.99 o 
   0   0 -20    37862.26    35936.91   1102.29 o 
   4   0 -20     6602.08     7594.36    503.84 o 
   8   0 -20     5214.77     5464.12    487.32 o 
   2   2 -20     6831.91     6843.63    320.96 o 
   4   2 -20      584.82      158.55    140.69 o 
   6   2 -20    19219.66    18159.00    596.25 o 
   8   2 -20       25.76     -102.93    144.42 o 
   0   4 -20    21969.56    24197.25   1122.18 o 
   2   4 -20      360.04      149.37    124.63 o 
   4   4 -20     8729.08     8180.98    377.24 o 
   6   4 -20       47.82     -188.14    125.43 o 
   8   4 -20     6205.88     6430.91    378.03 o 
   2   6 -20    12663.24    13102.34    459.27 o 
   4   6 -20       96.26       53.48    136.74 o 
   6   6 -20     8498.89     8637.03    441.89 o 
   8   6 -20      186.84        3.28    142.53 o 
   2   8 -20     1045.02      530.12    241.03 o 
   4   8 -20    11638.15    12420.15    589.06 o 
   6   8 -20      242.42        0.35    131.86 o 
   8   8 -20     4371.12     4077.03    314.03 o 
   2  10 -20    10272.20    10693.22    604.45 o 
   4  10 -20      814.11      387.45    233.52 o 
   6  10 -20     2994.42     3034.34    477.56 o 
   4  12 -20     5924.39     5005.34    464.04 o 
   6  12 -20      148.17       28.53    201.23 o 
   4  14 -20       30.11     -187.72    204.24 o 
   1   1 -19    14640.17    14590.52    308.75 o 
   3   1 -19     6803.15     5929.69    301.49 o 
   5   1 -19     6763.28     6382.04    343.99 o 
   7   1 -19     8407.29     8953.89    417.94 o 
   9   1 -19     4170.82     3742.78    298.87 o 
   1   3 -19     3902.43     3414.17    187.62 o 
   3   3 -19     6010.26     5856.02    305.79 o 
   5   3 -19    17787.24    17502.17    560.57 o 
   7   3 -19     8734.39     7676.38    392.62 o 
   9   3 -19     1738.67     1639.84    261.88 o 
   1   5 -19    13808.13    14006.40    571.04 o 
   3   5 -19     4551.78     4629.31    278.47 o 
   5   5 -19     5658.77     5658.22    491.45 o 
   7   5 -19     4347.48     4135.24    299.37 o 
   9   5 -19     2871.48     3459.80    304.58 o 
   1   7 -19     4694.12     4915.23    384.45 o 
   3   7 -19     6059.43     5932.37    318.30 o 
   5   7 -19     7968.93     7163.58    586.43 o 
   7   7 -19     6945.27     6190.77    362.31 o 
   9   7 -19     1784.98     1951.21    266.84 o 
   1   9 -19     6174.59     6582.93    447.52 o 
   3   9 -19     5812.40     5736.69    444.52 o 
   5   9 -19     5493.63     5582.27    334.37 o 
   7   9 -19     3472.58     4079.19    339.40 o 
   3  11 -19     4392.53     4531.53    425.00 o 
   5  11 -19     5354.72     4851.41    449.77 o 
   7  11 -19     2689.56     2307.44    401.72 o 
   3  13 -19     5053.23     5682.63    473.05 o 
   5  13 -19     3334.39     3639.49    471.55 o 
   3  15 -19     3773.01     3848.99    411.48 o 
   2   0 -18    10461.69    10499.89    349.13 o 
   6   0 -18    19411.49    16554.55    766.64 o 
  10   0 -18     9116.09     9334.13    629.23 o 
   0   2 -18    36149.34    35859.43   1049.35 o 
   2   2 -18     1658.42     1637.58    184.48 o 
   4   2 -18    22769.62    22820.46    619.97 o 
   6   2 -18     1133.95      790.95    207.62 o 
   8   2 -18     9836.63    10479.69    450.32 o 
  10   2 -18        0.66     -168.12    137.26 o 
   2   4 -18    19861.81    18967.07    531.74 o 
   4   4 -18      424.65      166.75    132.42 o 
   6   4 -18    25273.59    26231.60    710.87 o 
   8   4 -18      260.56      130.60    147.22 o 
  10   4 -18     2678.77     2510.09    351.03 o 
   0   6 -18    29401.18    30829.45    960.37 o 
   2   6 -18     1789.40     1893.04    204.70 o 
   4   6 -18    17473.48    16602.78    529.25 o 
   6   6 -18      246.91       -4.06    138.18 o 
   8   6 -18     8416.35     8637.32    684.42 o 
  10   6 -18       46.88       35.62    153.62 o 
   2   8 -18    15981.30    17409.80    734.36 o 
   4   8 -18     1418.09     1198.33    203.88 o 
   6   8 -18    11342.00    10775.08    447.86 o 
   8   8 -18      854.04      905.61    209.61 o 
   2  10 -18     1420.90     1027.20    259.80 o 
   4  10 -18    11981.72    12454.77    667.53 o 
   6  10 -18       87.05     -167.39    122.64 o 
   8  10 -18     7070.58     7039.31    396.24 o 
   2  12 -18     7856.71     8924.16    543.63 o 
   4  12 -18      985.08      859.75    270.32 o 
   6  12 -18     5702.21     6187.21    506.09 o 
   8  12 -18       86.20      303.35    256.05 o 
   2  14 -18      190.00      185.47    206.49 o 
   4  14 -18     6272.17     5639.83    481.31 o 
   6  14 -18       80.83      373.94    244.03 o 
   4  16 -18       56.29     -159.94    186.97 o 
   1   1 -17    13596.35    13221.28    275.23 o 
   3   1 -17     5045.94     4748.47    254.05 o 
   5   1 -17    14791.19    14769.12    487.10 o 
   7   1 -17    13030.83    12898.90    478.81 o 
   9   1 -17     3964.87     3451.54    290.28 o 
  11   1 -17     3929.31     3593.90    331.69 o 
   1   3 -17    19565.91    20305.02    358.44 o 
   3   3 -17    11482.06    10894.24    386.40 o 
   5   3 -17     4970.40     4585.79    277.53 o 
   7   3 -17     3180.63     3089.66    252.69 o 
   9   3 -17     3606.13     3879.87    287.11 o 
  11   3 -17     3023.30     3414.79    309.12 o 
   1   5 -17     1605.79     1647.46    142.27 o 
   3   5 -17    12572.25    12200.59    421.31 o 
   5   5 -17     9960.97     9004.33    377.76 o 
   7   5 -17     4436.92     4125.04    279.54 o 
   9   5 -17     3918.77     3996.57    292.66 o 
  11   5 -17     2330.22     2717.99    295.67 o 
   1   7 -17    18844.01    19502.49    732.85 o 
   3   7 -17     9879.34     9802.13    383.03 o 
   5   7 -17     2903.57     3114.52    242.05 o 
   7   7 -17     1275.09     1049.76    194.00 o 
   9   7 -17     3088.86     2921.24    219.75 o 
   1   9 -17     4845.68     5099.95    376.19 o 
   3   9 -17     4748.05     4262.72    373.19 o 
   5   9 -17     5960.95     5816.02    321.93 o 
   7   9 -17     6969.42     7307.28    377.76 o 
   9   9 -17     4101.77     3923.83    265.53 o 
   1  11 -17     4964.42     5199.81    392.71 o 
   3  11 -17     6749.02     6797.68    480.56 o 
   5  11 -17     3970.60     3904.55    399.47 o 
   7  11 -17     4402.96     4626.90    455.78 o 
   9  11 -17     2725.22     3154.44    321.97 o 
   1  13 -17     5901.28     6980.14    471.55 o 
   3  13 -17     5215.94     5239.61    435.51 o 
   5  13 -17     2312.61     1977.06    352.16 o 
   7  13 -17     1322.49      931.84    292.09 o 
   3  15 -17     1769.33     1364.34    298.85 o 
   5  15 -17     2145.60     2519.94    399.47 o 
   3  17 -17     1720.19     1554.31    346.90 o 
   0   0 -16    19208.35    17630.56    630.74 o 
   4   0 -16    11738.58    11926.91    573.67 o 
   8   0 -16    15430.52    14617.29    722.34 o 
  12   0 -16     7753.42     8421.07    607.46 o 
   2   2 -16    23397.06    23459.79    445.56 o 
   4   2 -16     1229.13     1026.05    165.53 o 
   6   2 -16     6088.15     6184.45    314.69 o 
   8   2 -16      242.97      137.11    136.40 o 
  10   2 -16    11567.77    11372.90    474.67 o 
  12   2 -16       56.10     -190.37    136.46 o 
   0   4 -16    49520.05    52381.05    967.67 o 
   2   4 -16     3358.10     3090.24    156.00 o 
   4   4 -16    12778.04    12414.96    418.61 o 
   6   4 -16       56.53      -87.77    103.74 o 
   8   4 -16     9402.09    10209.37    326.63 o 
  10   4 -16      200.30     -122.73    120.25 o 
   2   6 -16    30976.05    32483.58    727.59 o 
   4   6 -16      809.34      858.29    152.37 o 
   6   6 -16     8478.50     7928.55    360.93 o 
   8   6 -16       82.57      -28.20     86.83 o 
  10   6 -16     5873.36     5813.25    287.94 o 
   0   8 -16    21547.79    20959.19    732.85 o 
   2   8 -16      357.67      458.03    187.72 o 
   4   8 -16     9580.08    10217.40    395.45 o 
   6   8 -16     1378.50     1169.93    193.51 o 
   8   8 -16     5890.66     6043.07    363.70 o 
  10   8 -16      105.86       45.98    119.53 o 
   2  10 -16     7127.50     7282.74    454.28 o 
   4  10 -16      136.71       -5.26    167.45 o 
   6  10 -16     5936.34     6202.76    338.17 o 
   8  10 -16       46.21       38.35    105.28 o 
  10  10 -16     7702.97     8247.43    343.52 o 
   0  12 -16     8354.60     7734.77    452.78 o 
   2  12 -16      626.20      596.20    207.99 o 
   4  12 -16     5352.06     4900.96    433.26 o 
   6  12 -16      523.42      741.87    260.55 o 
   8  12 -16     3987.27     3953.36    445.27 o 
   2  14 -16     8320.55     8007.34    518.10 o 
   4  14 -16      349.48      331.14    218.50 o 
   6  14 -16     3073.46     2598.78    407.73 o 
   8  14 -16        3.90     -192.22    220.01 o 
   2  16 -16        5.65     -147.92    144.92 o 
   4  16 -16     4913.73     5000.83    463.29 o 
   6  16 -16       15.77     -137.41    214.00 o 
   1   1 -15    30639.99    31522.29    453.58 o 
   3   1 -15     6184.46     6189.24    235.62 o 
   5   1 -15     4508.54     3819.14    240.22 o 
   7   1 -15    11199.31    11233.48    423.15 o 
   9   1 -15    10216.10    10043.20    502.34 o 
  11   1 -15     4735.63     4634.85    316.28 o 
   1   3 -15    11367.48    11170.82    238.84 o 
   3   3 -15    13130.73    13626.71    413.84 o 
   5   3 -15     9945.60    10236.33    379.09 o 
   7   3 -15     6101.76     5598.57    252.03 o 
   9   3 -15     5525.29     5405.70    315.88 o 
  11   3 -15     4212.81     3507.85    283.52 o 
   1   5 -15    19260.66    19127.51    386.17 o 
   3   5 -15    14859.84    14982.62    448.12 o 
   5   5 -15     6211.82     6096.74    297.75 o 
   7   5 -15     2220.13     2110.29    167.62 o 
   9   5 -15     1345.16     1229.61    156.20 o 
  11   5 -15     2314.77     2117.42    261.53 o 
   1   7 -15    10317.79    10867.23    445.65 o 
   3   7 -15     6933.87     6531.23    296.00 o 
   5   7 -15     4297.37     3898.27    249.27 o 
   7   7 -15     3697.51     3382.93    196.56 o 
   9   7 -15     4835.23     4683.04    244.95 o 
  11   7 -15     5553.84     6131.99    289.99 o 
   1   9 -15     9740.06    10108.22    335.35 o 
   3   9 -15     7610.83     7144.58    442.27 o 
   5   9 -15     4605.36     4331.27    268.10 o 
   7   9 -15     4177.43     3902.11    215.51 o 
   9   9 -15     5182.08     4884.35    252.19 o 
  11   9 -15     2289.01     1761.05    414.20 o 
   1  11 -15     4155.11     3526.86    308.61 o 
   3  11 -15    10109.45    10197.64    554.15 o 
   5  11 -15     5147.36     4820.62    414.48 o 
   7  11 -15     3367.87     3617.26    547.39 o 
   9  11 -15     3131.55     3100.28    241.41 o 
   1  13 -15     4146.26     4043.47    356.67 o 
   3  13 -15     7970.67     8593.02    530.87 o 
   5  13 -15     4131.38     3911.31    397.21 o 
   7  13 -15     1289.90      875.52    281.58 o 
   9  13 -15     2381.38     2270.23    324.75 o 
   1  15 -15     7259.59     7426.16    486.57 o 
   3  15 -15     3000.81     3256.55    406.97 o 
   5  15 -15     1158.14     1117.30    291.34 o 
   7  15 -15      594.12      421.99    283.83 o 
   3  17 -15      953.51      400.22    246.29 o 
   5  17 -15      999.81      952.11    305.61 o 
   3  19 -15      681.34      430.25    271.07 o 
   2   0 -14    28119.25    28551.00    588.02 o 
   6   0 -14    23773.66    23659.34    868.01 o 
  10   0 -14    14073.99    14205.06    722.34 o 
   0   2 -14    24467.45    25365.71    554.15 o 
   2   2 -14      924.73      827.15     96.66 o 
   4   2 -14    34797.96    33915.14    734.72 o 
   6   2 -14     2944.37     2689.27    162.13 o 
   8   2 -14    17142.97    16644.36    402.88 o 
  10   2 -14      400.52      137.61    140.79 o 
  12   2 -14    11203.43    11495.68    827.09 o 
   2   4 -14    43311.25    43704.41    662.26 o 
   4   4 -14      309.29      156.33    100.59 o 
   6   4 -14    33301.40    33795.44    607.50 o 
   8   4 -14       24.48      -17.38     89.65 o 
  10   4 -14     4132.73     4052.78    220.49 o 
  12   4 -14       69.11       86.49    157.03 o 
   0   6 -14    52419.87    54262.77   1356.83 o 
   2   6 -14     2349.84     2445.46    134.95 o 
   4   6 -14    30421.80    29844.17    694.68 o 
   6   6 -14      740.39      470.65    106.38 o 
   8   6 -14    11921.58    11674.72    348.59 o 
  10   6 -14       54.86      -39.10     98.65 o 
  12   6 -14     3467.31     3814.53    297.28 o 
   2   8 -14    24782.84    22484.58   1640.66 o 
   4   8 -14     1412.12     1230.31    170.31 o 
   6   8 -14    10097.27     9664.20    329.11 o 
   8   8 -14      229.75       23.03     95.38 o 
  10   8 -14    13485.07    13710.25    413.08 o 
  12   8 -14       23.33     -105.30    109.74 o 
   0  10 -14    13638.51    14028.61    569.16 o 
   2  10 -14     2322.75     2206.07    254.55 o 
   4  10 -14    17089.63    17088.43    729.85 o 
   6  10 -14     1394.98     1706.06    212.10 o 
   8  10 -14     9776.50     8974.23    325.92 o 
  10  10 -14      214.16      108.78    118.55 o 
   2  12 -14     8495.93     8289.67    480.56 o 
   4  12 -14     1202.72     1515.27    290.59 o 
   6  12 -14    13196.66    13439.92    705.82 o 
   8  12 -14      185.62       65.96    137.98 o 
  10  12 -14     5659.25     5720.95    357.13 o 
   0  14 -14    18141.67    18007.50    730.60 o 
   2  14 -14      538.07      198.98    174.95 o 
   4  14 -14     6683.08     6717.33    486.57 o 
   6  14 -14        4.25     -203.86    135.91 o 
   8  14 -14     5359.09     5183.05    334.20 o 
   2  16 -14     9710.16    10464.95    599.20 o 
   4  16 -14      118.50     -131.40    198.23 o 
   6  16 -14     3865.56     3843.73    423.49 o 
   8  16 -14       90.05      -57.70    148.85 o 
   2  18 -14      257.99       85.60    199.73 o 
   4  18 -14     5733.11     6295.34    533.87 o 
   6  18 -14       24.93      -59.32    213.25 o 
   2  20 -14     2468.70     2325.46    391.21 o 
   1   1 -13    13814.37    12874.29    302.92 o 
   3   1 -13    19654.08    19875.76    407.79 o 
   5   1 -13    22361.82    22190.44    581.93 o 
   7   1 -13    29111.91    28323.97    529.54 o 
   9   1 -13     9140.17     8825.75    379.32 o 
  11   1 -13     3323.30     3187.98    259.40 o 
  13   1 -13     5070.75     5670.90    357.30 o 
   1   3 -13    25365.96    25403.08    380.28 o 
   3   3 -13    30685.03    29777.53    483.79 o 
   5   3 -13    26970.72    25386.43    614.83 o 
   7   3 -13     7359.82     6956.57    248.15 o 
   9   3 -13     8114.90     8400.73    287.47 o 
  11   3 -13     5310.89     5321.69    318.43 o 
  13   3 -13     1678.81     1885.44    272.63 o 
   1   5 -13    19660.88    20325.12    383.08 o 
   3   5 -13    14471.87    13682.01    292.99 o 
   5   5 -13    11876.24    10848.06    296.45 o 
   7   5 -13    16411.97    16161.95    392.73 o 
   9   5 -13    11300.52    11402.17    346.18 o 
  11   5 -13     2229.65     2459.61    211.27 o 
  13   5 -13     1241.40     1417.66    236.48 o 
   1   7 -13    10899.62    10629.62    315.38 o 
   3   7 -13    27033.00    26951.97    629.44 o 
   5   7 -13    16936.50    17144.93    396.55 o 
   7   7 -13    14093.78    13955.74    372.24 o 
   9   7 -13     1364.69     1063.75    204.00 o 
  11   7 -13     1228.48      983.87    203.48 o 
   1   9 -13    20059.58    19648.28    474.98 o 
   3   9 -13     5744.88     5410.06    383.70 o 
   5   9 -13    10803.72    10112.26    603.33 o 
   7   9 -13    12274.83    12551.02    362.51 o 
   9   9 -13     5235.99     5043.94    247.70 o 
  11   9 -13     3987.06     4093.90    267.45 o 
   1  11 -13     7098.58     7038.85    275.48 o 
   3  11 -13     6446.30     7013.18    438.51 o 
   5  11 -13    16353.33    16004.16    734.36 o 
   7  11 -13     8155.95     7408.60    356.03 o 
   9  11 -13     6638.65     6430.24    285.96 o 
  11  11 -13     1951.11     2019.33    216.83 o 
   1  13 -13     4411.50     3897.60    231.78 o 
   3  13 -13    12678.41    12529.11    625.48 o 
   5  13 -13     6370.00     6263.80    467.80 o 
   7  13 -13     2024.22     1642.41    229.89 o 
   9  13 -13     3326.53     3592.29    305.23 o 
   1  15 -13     2961.30     2893.12    314.62 o 
   3  15 -13     6548.29     6979.39    490.32 o 
   5  15 -13     5175.36     4710.99    439.26 o 
   7  15 -13     1862.01     2003.77    242.78 o 
   9  15 -13     1969.33     1741.72    255.78 o 
   1  17 -13     3576.98     3721.34    380.69 o 
   3  17 -13     2697.96     2065.66    347.66 o 
   5  17 -13     5681.35     5767.47    502.34 o 
   7  17 -13     1261.09     1227.68    327.38 o 
   1  19 -13     2138.98     2589.02    369.43 o 
   3  19 -13     1907.55     1528.78    349.16 o 
   5  19 -13     1912.10     1357.58    331.89 o 
   0   0 -12    70739.91    75376.65   1703.74 o 
   4   0 -12    15841.01    15024.27    590.19 o 
   8   0 -12    46915.52    47998.50    913.84 o 
  12   0 -12     8822.90     9995.66    628.48 o 
   2   2 -12    42860.49    43335.73    636.68 o 
   4   2 -12     3337.30     3228.99    193.52 o 
   6   2 -12    57875.64    57899.92    711.98 o 
   8   2 -12     1842.21     1786.63    225.90 o 
  10   2 -12     3931.07     4031.23    204.20 o 
  12   2 -12      372.44      322.02    187.72 o 
   0   4 -12    72644.76    73511.90   1570.83 o 
   2   4 -12     1735.36     1604.16    105.62 o 
   4   4 -12    28893.97    29555.05    649.61 o 
   6   4 -12      533.77      534.51    127.40 o 
   8   4 -12    28214.13    28083.74    548.58 o 
  10   4 -12      376.36      242.23    105.42 o 
  12   4 -12     7583.49     8206.32    312.66 o 
   2   6 -12    31739.67    31594.91    512.53 o 
   4   6 -12      169.08       62.56     90.42 o 
   6   6 -12    39775.18    39007.39    665.49 o 
   8   6 -12     1832.27     1856.56    166.88 o 
  10   6 -12     8593.69     8923.12    312.85 o 
  12   6 -12      233.43       36.18    109.51 o 
   0   8 -12    21684.00    22143.32    702.82 o 
   2   8 -12     5071.83     4931.54    210.00 o 
   4   8 -12    49835.21    48667.60    961.75 o 
   6   8 -12     1635.24     1591.16    153.69 o 
   8   8 -12     5592.34     5322.80    238.72 o 
  10   8 -12      536.76      464.83    127.68 o 
  12   8 -12     5139.34     4993.53    264.80 o 
   2  10 -12    18597.60    18254.47    707.70 o 
   4  10 -12      530.89      251.54    177.21 o 
   6  10 -12    14703.26    15261.95    395.46 o 
   8  10 -12     2105.18     2025.93    186.02 o 
  10  10 -12    13674.23    13688.82    413.60 o 
  12  10 -12      213.59       67.77    120.19 o 
   0  12 -12     6875.69     7224.17    408.48 o 
   2  12 -12        5.37      -79.47     80.55 o 
   4  12 -12    26955.85    26010.33    947.60 o 
   6  12 -12      262.56      258.44    126.44 o 
   8  12 -12     9453.44     9172.01    482.81 o 
  10  12 -12       53.27     -132.89    123.94 o 
   2  14 -12    14058.55    13685.46    645.75 o 
   4  14 -12      193.79      150.18    180.96 o 
   6  14 -12     8792.35     8975.10    485.82 o 
   8  14 -12       45.80       54.16    131.79 o 
  10  14 -12     5615.51     5568.33    358.92 o 
   0  16 -12     8880.70     8796.51    506.84 o 
   2  16 -12      136.52       89.35    175.70 o 
   4  16 -12    10075.68    10654.93    625.48 o 
   6  16 -12      377.49       34.54    205.74 o 
   8  16 -12     5123.33     4783.16    529.74 o 
   2  18 -12     7395.37     8802.51    578.17 o 
   4  18 -12      178.59       76.59    214.75 o 
   6  18 -12     3055.71     2776.74    416.74 o 
   2  20 -12       85.04      -93.86    195.23 o 
   4  20 -12     3261.19     4028.45    454.28 o 
   1   1 -11    68726.16    69383.03    784.77 o 
   3   1 -11     2474.00     2227.79    107.36 o 
   5   1 -11    21616.39    22271.70    340.47 o 
   7   1 -11    22319.33    21370.99    354.65 o 
   9   1 -11     9028.16     8976.97    280.34 o 
  11   1 -11    10004.76    10445.03    423.83 o 
  13   1 -11     5755.16     6172.62    506.09 o 
   1   3 -11    10323.02    10384.69    227.57 o 
   3   3 -11    31057.63    30599.32    476.77 o 
   5   3 -11    38368.88    37273.07    601.24 o 
   7   3 -11    37622.11    37088.45    629.36 o 
   9   3 -11     7665.05     7444.62    260.29 o 
  11   3 -11     4615.00     4450.37    227.21 o 
  13   3 -11     7267.12     7766.88    420.11 o 
   1   5 -11    32950.70    35438.09    538.15 o 
   3   5 -11    33115.49    33022.68    505.93 o 
   5   5 -11    17858.72    17079.13    368.49 o 
   7   5 -11    15747.60    15624.44    371.83 o 
   9   5 -11     8821.14     8460.08    284.52 o 
  11   5 -11     3771.71     3295.59    205.22 o 
  13   5 -11     4433.48     4699.16    252.23 o 
   1   7 -11    38794.92    39805.69    726.00 o 
   3   7 -11    16501.58    15974.97    321.11 o 
   5   7 -11    12508.88    11469.65    304.24 o 
   7   7 -11     8813.25     8268.48    354.71 o 
   9   7 -11    14295.46    14146.92    461.52 o 
  11   7 -11     3911.44     3982.98    224.52 o 
  13   7 -11     1674.03     1718.87    200.94 o 
   1   9 -11    23352.41    23411.38   1044.09 o 
   3   9 -11    26495.32    26219.25    571.79 o 
   5   9 -11     6908.19     6545.33    239.00 o 
   7   9 -11    13773.28    12884.76    356.73 o 
   9   9 -11     7160.05     7557.20    290.90 o 
  11   9 -11     2204.32     2071.56    200.76 o 
   1  11 -11     5786.45     5437.80    475.68 o 
   3  11 -11    15384.47    14643.58    632.99 o 
   5  11 -11    13770.21    14043.57    452.38 o 
   7  11 -11     7390.67     6401.64    318.57 o 
   9  11 -11     4725.15     4130.25    231.72 o 
  11  11 -11     4313.53     4063.81    241.24 o 
   1  13 -11     4545.31     4129.74    349.91 o 
   3  13 -11     7198.41     6870.51    459.54 o 
   5  13 -11    15127.75    15111.64    788.80 o 
   7  13 -11     1301.64      936.35    185.71 o 
   9  13 -11     5449.96     5547.17    332.69 o 
  11  13 -11     4933.70     5103.66    344.56 o 
   1  15 -11     8755.67     8933.38    352.01 o 
   3  15 -11     6602.64     6510.09    473.05 o 
   5  15 -11     2330.84     1938.01    328.13 o 
   7  15 -11     2457.82     2044.66    249.46 o 
   9  15 -11     4706.08     4797.35    325.70 o 
   1  17 -11     4786.05     4734.86    281.60 o 
   3  17 -11     6251.89     6082.09    481.31 o 
   5  17 -11     3270.43     3317.37    390.46 o 
   7  17 -11     2142.76     2485.04    273.14 o 
   1  19 -11     3236.72     2712.91    378.44 o 
   3  19 -11     3039.84     2864.59    417.49 o 
   5  19 -11     3765.41     3775.40    428.75 o 
   1  21 -11     1769.47     1160.10    319.87 o 
   3  21 -11     1563.86     1148.84    334.89 o 
   2   0 -10   141036.63   153522.05   2219.27 o 
   6   0 -10    38839.75    38611.89    718.85 o 
  10   0 -10     7432.18     6613.37    299.22 o 
  14   0 -10     8792.42     9416.73    624.73 o 
   0   2 -10   124030.70   127864.80   2723.43 o 
   2   2 -10    15934.02    15350.58    359.53 o 
   4   2 -10    26139.11    24939.34    428.07 o 
   6   2 -10     1849.53     1791.93    100.04 o 
   8   2 -10    50257.43    50666.58    661.99 o 
  10   2 -10     3117.02     2824.94    175.47 o 
  12   2 -10    14567.23    14500.88    401.19 o 
  14   2 -10      128.73       44.32    154.14 o 
   2   4 -10    52637.09    52731.26    720.49 o 
   4   4 -10     4209.49     4215.85    108.90 o 
   6   4 -10    68739.02    66100.70   1813.41 o 
   8   4 -10      648.41      302.80     99.03 o 
  10   4 -10    11398.96    11215.12    332.73 o 
  12   4 -10       70.40       12.58    100.08 o 
  14   4 -10     9571.05    10014.26    362.60 o 
   0   6 -10   108065.11   111306.80   2367.51 o 
   2   6 -10    19554.28    20264.25    360.17 o 
   4   6 -10    32228.80    32250.27    589.86 o 
   6   6 -10      870.94      642.73    103.54 o 
   8   6 -10    18735.41    18254.25    474.95 o 
  10   6 -10      718.55      744.31    131.56 o 
  12   6 -10    15598.24    15379.59    432.66 o 
   2   8 -10    38768.67    38988.71    714.79 o 
   4   8 -10     1438.02     1212.22    152.66 o 
   6   8 -10    28233.39    27730.74    528.07 o 
   8   8 -10    10823.99    10497.94    317.18 o 
  10   8 -10    22694.98    23010.20    535.46 o 
  12   8 -10      453.83      146.19    123.86 o 
   0  10 -10    41715.63    43592.08   1156.35 o 
   2  10 -10     6869.92     6778.06    249.86 o 
   4  10 -10    44540.33    45111.19    892.85 o 
   6  10 -10     3132.01     2897.31    173.62 o 
   8  10 -10     7285.88     7541.66    278.70 o 
  10  10 -10      520.39      519.41    136.77 o 
  12  10 -10     4471.27     4469.60    252.15 o 
   2  12 -10    22668.42    22777.01    540.36 o 
   4  12 -10       69.16       85.00    106.62 o 
   6  12 -10    15123.72    14984.77    484.31 o 
   8  12 -10      424.33      232.95    133.69 o 
  10  12 -10    13230.97    13629.04    516.27 o 
  12  12 -10       51.71     -137.67    140.59 o 
   0  14 -10    21395.73    21107.86    766.64 o 
   2  14 -10      974.14      743.10    142.26 o 
   4  14 -10    16872.79    16618.38    738.86 o 
   6  14 -10      489.16      285.47    132.33 o 
   8  14 -10    12004.63    12171.25    559.03 o 
  10  14 -10      116.69      195.97    157.43 o 
   2  16 -10    17061.92    17504.41    756.88 o 
   4  16 -10       99.88       61.57    172.70 o 
   6  16 -10     5167.57     4788.01    304.96 o 
   8  16 -10      125.31       -3.57    132.19 o 
   0  18 -10     3807.72     3704.82    367.18 o 
   2  18 -10      277.47       85.60    192.22 o 
   4  18 -10    10893.78    11788.75    675.04 o 
   6  18 -10      894.13      778.19    268.06 o 
   8  18 -10     3041.30     3371.71    324.28 o 
   2  20 -10     5495.94     5654.09    483.56 o 
   4  20 -10       77.72     -112.63    200.48 o 
   6  20 -10     2226.10     2024.36    403.97 o 
   2  22 -10      127.98      -60.82    207.99 o 
   1   1  -9    67882.02    70899.33    779.67 o 
   3   1  -9    36056.40    35298.88    521.07 o 
   5   1  -9    41534.46    42281.04    525.35 o 
   7   1  -9    39761.97    41197.38    545.40 o 
   9   1  -9     2055.29     2145.95    131.45 o 
  11   1  -9    11451.50    11036.75    461.48 o 
  13   1  -9    12684.86    13250.69    492.85 o 
   1   3  -9    92633.91    94506.39   1506.23 o 
   3   3  -9     3029.58     2654.51     84.59 o 
   5   3  -9    29594.37    30446.86    409.67 o 
   7   3  -9    29104.65    28832.28    422.46 o 
   9   3  -9    34357.88    33021.42    596.53 o 
  11   3  -9     8442.70     8282.23    288.15 o 
  13   3  -9     4372.56     4721.11    262.90 o 
   1   5  -9    67223.80    71429.38    938.35 o 
   3   5  -9    39893.70    42020.23    520.98 o 
   5   5  -9    15415.10    14606.96    240.56 o 
   7   5  -9    25841.70    26137.13    492.10 o 
   9   5  -9     7815.78     7369.47    259.96 o 
  11   5  -9     4859.47     4714.33    285.22 o 
  13   5  -9     4991.67     5081.35    256.13 o 
   1   7  -9    41929.70    43799.30    758.26 o 
   3   7  -9    32559.78    31908.61    435.73 o 
   5   7  -9    12051.69    10774.47    280.04 o 
   7   7  -9    21906.52    21269.56    443.95 o 
   9   7  -9     8314.26     8169.22    278.59 o 
  11   7  -9     8257.16     7688.31    291.77 o 
  13   7  -9     5166.00     5206.31    264.72 o 
   1   9  -9    27444.77    27209.37    556.58 o 
   3   9  -9    20642.47    20235.71    375.02 o 
   5   9  -9    34679.83    33547.90    587.62 o 
   7   9  -9     9396.26     9477.53    292.10 o 
   9   9  -9    11902.38    11847.78    349.93 o 
  11   9  -9     2841.90     2630.11    213.42 o 
  13   9  -9     3066.95     3264.90    314.85 o 
   1  11  -9    30316.53    30812.07    644.66 o 
   3  11  -9    20137.72    20569.14    582.30 o 
   5  11  -9     4598.32     4387.14    247.70 o 
   7  11  -9     6167.60     5322.39    816.95 o 
   9  11  -9    13389.98    13768.84    411.32 o 
  11  11  -9     6827.41     7102.51    300.58 o 
   1  13  -9     4065.52     3771.63    226.39 o 
   3  13  -9    21397.62    22123.64    554.15 o 
   5  13  -9     9000.67     9320.64    687.80 o 
   7  13  -9     8618.74     8784.93    377.72 o 
   9  13  -9     7197.93     7100.76    363.44 o 
  11  13  -9     5924.63     6258.81    365.68 o 
   1  15  -9     6872.16     6145.96    289.97 o 
   3  15  -9     9993.04     9788.41    549.64 o 
   5  15  -9    15136.18    14344.75    602.58 o 
   7  15  -9      441.60      161.74    143.86 o 
   9  15  -9     3499.86     3430.00    281.31 o 
   1  17  -9     5615.30     5700.30    296.26 o 
   3  17  -9     6714.78     6766.89    487.32 o 
   5  17  -9     5568.53     5241.29    310.99 o 
   7  17  -9     1170.67      988.67    200.28 o 
   9  17  -9     2097.19     2016.52    264.67 o 
   1  19  -9     4149.49     4392.97    282.70 o 
   3  19  -9     4397.50     4689.22    443.02 o 
   5  19  -9     1637.41     1887.70    381.44 o 
   7  19  -9     3153.35     3467.32    300.24 o 
   1  21  -9     2871.49     2390.79    394.96 o 
   3  21  -9     1409.96     1081.26    302.60 o 
   5  21  -9     1650.30     2068.66    388.20 o 
   0   0  -8   262101.64   271247.03   5351.49 o 
   4   0  -8    15348.00    14882.52    331.82 o 
   8   0  -8    49511.01    50346.05    914.07 o 
  12   0  -8    19194.63    20406.93    602.20 o 
   2   2  -8    89162.88    91010.77   1182.04 o 
   4   2  -8    10061.32    10642.23    188.52 o 
   6   2  -8    75744.15    75486.15    854.65 o 
   8   2  -8     4133.22     4009.63    172.87 o 
  10   2  -8    10471.22     9904.98    249.05 o 
  12   2  -8      379.42      157.02    110.28 o 
  14   2  -8     8380.73     9044.11    333.37 o 
   0   4  -8    48309.49    51491.52   1356.46 o 
   2   4  -8     3198.39     3368.26    111.69 o 
   4   4  -8    92529.05    90688.94    970.18 o 
   6   4  -8      157.60       58.42     46.72 o 
   8   4  -8    34480.12    34509.19    493.03 o 
  10   4  -8     5202.69     4744.11    211.88 o 
  12   4  -8    14722.92    15334.04    428.73 o 
  14   4  -8      223.68       77.98    148.73 o 
   2   6  -8    68856.45    68102.22    897.48 o 
   4   6  -8     3592.24     3392.79     99.64 o 
   6   6  -8    33094.38    32231.40    653.44 o 
   8   6  -8     9308.03     8916.12    285.07 o 
  10   6  -8    24418.17    23932.82    507.09 o 
  12   6  -8     1486.93     1346.61    166.29 o 
  14   6  -8     5739.36     6956.45    385.17 o 
   0   8  -8    62105.04    61535.01   1439.43 o 
   2   8  -8    14659.69    14374.09    347.96 o 
   4   8  -8    54855.77    55654.36    672.59 o 
   6   8  -8      804.50      585.36     98.03 o 
   8   8  -8    23685.26    23509.40    488.64 o 
  10   8  -8      411.24      428.42    120.34 o 
  12   8  -8     8567.76     9255.05    329.56 o 
   2  10  -8    32887.85    31981.69    639.34 o 
   4  10  -8       42.39       -6.01     54.50 o 
   6  10  -8    25309.24    24377.32    602.68 o 
   8  10  -8     2499.12     2256.20    177.46 o 
  10  10  -8    16334.95    16086.81    425.59 o 
  12  10  -8      947.08      650.83    179.62 o 
   0  12  -8    27291.21    28909.46    886.78 o 
   2  12  -8      105.33     -101.58     72.24 o 
   4  12  -8    33678.20    32546.78    721.63 o 
   6  12  -8     1186.86      965.60    246.66 o 
   8  12  -8     8238.38     7750.80    355.92 o 
  10  12  -8       57.87     -121.64    113.92 o 
  12  12  -8     4224.38     4267.55    412.61 o 
   2  14  -8    20037.36    20175.66    520.99 o 
   4  14  -8       57.74       21.72    104.73 o 
   6  14  -8    10397.24    10161.51    648.76 o 
   8  14  -8       78.38      -36.79    112.02 o 
  10  14  -8     8547.91     8684.54    419.09 o 
   0  16  -8    18831.00    20316.44    788.42 o 
   2  16  -8      642.57      496.43    133.53 o 
   4  16  -8     7924.33     7532.32    342.64 o 
   6  16  -8      353.83       34.34    124.76 o 
   8  16  -8    10379.57    10350.12    448.38 o 
  10  16  -8       29.27       58.49    226.39 o 
   2  18  -8    10426.32    10844.35    414.29 o 
   4  18  -8       49.39     -112.63    181.71 o 
   6  18  -8     5968.12     6457.86    453.53 o 
   8  18  -8       77.33      -69.87    141.66 o 
   0  20  -8     4256.16     3597.45    374.69 o 
   2  20  -8      728.00      482.81    253.05 o 
   4  20  -8     5095.98     5675.87    503.84 o 
   6  20  -8      520.86      610.74    182.96 o 
   2  22  -8     3382.53     3564.41    464.79 o 
   4  22  -8       24.05       50.31    241.03 o 
   1   1  -7    59703.39    61270.73    662.97 o 
   3   1  -7    57963.18    56338.49    622.19 o 
   5   1  -7     4856.50     4499.83    120.55 o 
   7   1  -7    16434.61    16095.44    323.40 o 
   9   1  -7    46253.55    44999.26    609.52 o 
  11   1  -7    13464.14    13652.66    305.74 o 
  13   1  -7     3276.98     3449.40    208.83 o 
   1   3  -7    15654.64    15679.37    266.85 o 
   3   3  -7    85809.39    89714.91    838.16 o 
   5   3  -7    42617.38    40986.45    503.30 o 
   7   3  -7    32220.00    31746.35    444.85 o 
   9   3  -7      149.58      122.95     68.21 o 
  11   3  -7     3129.60     3222.30    186.08 o 
  13   3  -7     7144.11     7240.02    396.46 o 
   1   5  -7    51123.71    52576.32    878.01 o 
   3   5  -7    12342.16    11973.40    194.01 o 
   5   5  -7    25075.13    24037.24    336.42 o 
   7   5  -7    28484.80    27906.09    408.75 o 
   9   5  -7    12385.09    12203.49    323.48 o 
  11   5  -7     6314.87     6099.57    248.06 o 
  13   5  -7     6365.35     6592.25    465.17 o 
   1   7  -7    66263.89    66690.42   1204.78 o 
   3   7  -7    15040.44    15109.96    251.13 o 
   5   7  -7    23277.06    23127.95    282.66 o 
   7   7  -7     5575.03     5057.75    197.84 o 
   9   7  -7     9641.76     9528.73    292.04 o 
  11   7  -7     6890.40     6623.57    262.26 o 
  13   7  -7     2676.77     2980.37    269.25 o 
   1   9  -7    10362.71    10165.48    289.59 o 
   3   9  -7    32200.84    31736.27    505.85 o 
   5   9  -7     6618.00     6591.99    455.78 o 
   7   9  -7    14366.21    14363.98    354.05 o 
   9   9  -7     7156.90     7136.21    262.19 o 
  11   9  -7    11442.43    11394.01    356.44 o 
  13   9  -7     3201.09     2978.23    293.34 o 
   1  11  -7     7448.87     7195.08    261.73 o 
   3  11  -7    13824.07    13334.27    302.12 o 
   5  11  -7    27935.32    27266.73    637.49 o 
   7  11  -7    11524.37    11921.22    492.20 o 
   9  11  -7     6159.68     6301.58    323.72 o 
  11  11  -7     1704.87     1271.66    211.84 o 
  13  11  -7     1871.68     1688.00    250.34 o 
   1  13  -7    22707.74    22637.43    545.01 o 
   3  13  -7    14672.09    14427.58    348.54 o 
   5  13  -7    11793.76    11956.51    409.53 o 
   7  13  -7     2717.53     2654.71    232.69 o 
   9  13  -7     4797.87     4693.74    299.59 o 
  11  13  -7     4451.38     4354.01    307.15 o 
   1  15  -7     8278.29     7820.68    322.28 o 
   3  15  -7     8720.93     8934.53    277.12 o 
   5  15  -7     1159.87      938.39    172.08 o 
   7  15  -7     5733.89     5370.99    307.86 o 
   9  15  -7     6214.85     5907.62    345.01 o 
  11  15  -7     3977.00     3798.00    308.46 o 
   1  17  -7     6310.28     6075.86    302.89 o 
   3  17  -7     5249.77     5566.66    289.19 o 
   5  17  -7     4415.55     3964.32    271.49 o 
   7  17  -7     2028.63     1818.93    366.43 o 
   9  17  -7     1996.91     2567.43    286.38 o 
   1  19  -7     1945.97     1731.38    217.14 o 
   3  19  -7     1572.92     1303.52    312.36 o 
   5  19  -7     5727.91     6267.96    388.58 o 
   7  19  -7      846.54     1086.37    222.98 o 
   1  21  -7     2788.06     3307.23    283.92 o 
   3  21  -7     1224.13     1004.67    311.61 o 
   5  21  -7      497.39      749.37    283.08 o 
   1  23  -7     1842.79     1749.54    358.92 o 
   2   0  -6    58074.17    59136.50    891.07 o 
   6   0  -6    66761.18    61927.54   1011.06 o 
  10   0  -6     9667.71    10018.04    345.27 o 
  14   0  -6    11761.94    11970.46    647.25 o 
   0   2  -6   140613.33   140752.25   2001.12 o 
   2   2  -6    49476.33    48524.28    537.93 o 
   4   2  -6    37246.04    35893.20    434.13 o 
   6   2  -6     2413.10     2353.38    104.48 o 
   8   2  -6    32509.37    32410.14    463.51 o 
  10   2  -6     3077.90     2749.16    140.31 o 
  12   2  -6    17432.89    17893.06    368.47 o 
  14   2  -6      499.85      447.04    159.28 o 
   2   4  -6    87373.63    87768.21    927.29 o 
   4   4  -6     3577.86     3532.75     95.16 o 
   6   4  -6    44318.23    45554.13    561.98 o 
   8   4  -6     1991.32     1802.61    106.55 o 
  10   4  -6    27515.14    27478.47    448.25 o 
  12   4  -6      107.17      146.99     96.44 o 
  14   4  -6     4985.57     5477.20    330.60 o 
   0   6  -6    82677.88    88618.34   1867.43 o 
   2   6  -6    25011.00    24092.95    374.74 o 
   4   6  -6    47836.53    46056.48    472.55 o 
   6   6  -6     5410.75     5110.27    141.04 o 
   8   6  -6    33144.96    32241.16    469.24 o 
  10   6  -6      434.77      341.45    115.97 o 
  12   6  -6     7631.55     7825.10    288.66 o 
  14   6  -6       92.17      -55.89    132.98 o 
   2   8  -6    58066.61    57985.95    784.85 o 
   4   8  -6     1187.95     1000.89     71.21 o 
   6   8  -6    18266.12    17310.99    368.75 o 
   8   8  -6     6722.56     6537.37    233.62 o 
  10   8  -6    24266.56    24398.52    513.93 o 
  12   8  -6      393.37      227.43    154.94 o 
  14   8  -6     5825.98     6406.87    501.58 o 
   0  10  -6    42411.45    42296.07   1112.80 o 
   2  10  -6     2122.69     1947.90    114.71 o 
   4  10  -6    33053.69    33271.76    589.42 o 
   6  10  -6      799.26      677.86    136.77 o 
   8  10  -6    20265.67    19900.13    441.54 o 
  10  10  -6      242.18      121.09    110.31 o 
  12  10  -6     5390.49     5020.07    461.04 o 
   2  12  -6    28404.16    28292.75    497.43 o 
   4  12  -6      383.46      325.13     85.82 o 
   6  12  -6    12312.84    12664.10    418.94 o 
   8  12  -6      254.33       58.27    120.69 o 
  10  12  -6     9136.16     9321.98    406.14 o 
  12  12  -6        9.71     -149.28    131.61 o 
   0  14  -6    18338.54    18865.00    700.57 o 
   2  14  -6      476.96      482.10    123.34 o 
   4  14  -6    17787.25    17063.01    386.88 o 
   6  14  -6      473.08      453.88    136.29 o 
   8  14  -6     4750.71     4781.46    328.88 o 
  10  14  -6       52.14       53.57    139.80 o 
  12  14  -6     4706.32     4611.17    408.48 o 
   2  16  -6    11539.63    11769.00    406.65 o 
   4  16  -6       52.58      -55.74     98.14 o 
   6  16  -6     8369.94     8559.76    378.82 o 
   8  16  -6      135.19     -119.68    124.12 o 
  10  16  -6     4514.99     4611.11    321.75 o 
   0  18  -6     5018.51     4762.05    388.20 o 
   2  18  -6      260.81      198.78    128.32 o 
   4  18  -6     9662.78     9891.77    651.76 o 
   6  18  -6      994.97      953.84    194.15 o 
   8  18  -6     4074.42     4175.66    303.20 o 
   2  20  -6     5898.55     6214.34    338.34 o 
   4  20  -6      270.33     -231.27    182.46 o 
   6  20  -6     3112.81     2988.87    293.46 o 
   0  22  -6     4530.07     4475.22    452.03 o 
   2  22  -6      129.61      -15.77    192.22 o 
   4  22  -6     2394.28     2413.31    396.46 o 
   1   1  -5    13750.70    15671.18    473.52 o 
   3   1  -5   110974.72   109846.04   1111.03 o 
   5   1  -5    56471.53    54574.88    623.01 o 
   7   1  -5    22387.00    23027.56    348.92 o 
   9   1  -5     9608.18     9380.16    225.16 o 
  11   1  -5    10444.25    10345.25    260.36 o 
  13   1  -5     6682.33     6481.73    227.18 o 
  15   1  -5     3177.93     3639.49    391.96 o 
   1   3  -5   116771.51   121902.20   1437.67 o 
   3   3  -5    19511.94    18985.74    250.35 o 
   5   3  -5    19366.83    19646.49    286.69 o 
   7   3  -5    15101.65    15092.81    268.27 o 
   9   3  -5    33078.87    34404.37    498.95 o 
  11   3  -5    14857.38    14949.23    317.77 o 
  13   3  -5     4362.33     4022.55    270.78 o 
  15   3  -5     2101.45     1540.05    333.39 o 
   1   5  -5    82474.87    83613.44   1008.82 o 
   3   5  -5    51885.82    54206.12    614.93 o 
   5   5  -5    29444.22    28680.01    326.48 o 
   7   5  -5    33107.75    32422.73    449.63 o 
   9   5  -5     6257.71     6163.75    183.62 o 
  11   5  -5      903.98      856.31    124.24 o 
  13   5  -5     4072.78     4188.40    284.47 o 
   1   7  -5     6665.84     7270.68    733.23 o 
   3   7  -5    51312.21    52055.45    579.46 o 
   5   7  -5    22860.29    22336.91    280.14 o 
   7   7  -5    17440.19    17218.42    298.37 o 
   9   7  -5     8629.32     8092.31    259.65 o 
  11   7  -5    12357.02    12291.02    349.04 o 
  13   7  -5     7280.88     7449.78    463.67 o 
   1   9  -5    20913.80    21610.78    462.95 o 
   3   9  -5    22397.73    20724.17    368.51 o 
   5   9  -5    26070.95    26981.06    365.62 o 
   7   9  -5     5932.89     6081.12    218.16 o 
   9   9  -5    10074.01    10248.29    305.51 o 
  11   9  -5    12373.07    12430.73    458.47 o 
  13   9  -5     3059.87     3454.03    290.36 o 
   1  11  -5    29428.90    28517.22    589.40 o 
   3  11  -5    10285.14     9997.67    253.41 o 
   5  11  -5     8727.84     8470.96    237.59 o 
   7  11  -5    13161.25    12588.90    417.59 o 
   9  11  -5    12852.52    12610.95    884.91 o 
  11  11  -5     3805.88     3619.00    269.70 o 
  13  11  -5      856.31      753.27    197.97 o 
   1  13  -5    16571.21    16377.38    442.60 o 
   3  13  -5    12968.89    12632.19    312.90 o 
   5  13  -5     9191.86     9305.50    265.93 o 
   7  13  -5    14891.94    14482.09    470.76 o 
   9  13  -5     4609.71     4822.35    296.68 o 
  11  13  -5     2287.28     2482.40    270.51 o 
   1  15  -5    16759.36    16548.48    560.53 o 
   3  15  -5    10491.79    10318.31    295.72 o 
   5  15  -5    10836.23    10724.99    402.81 o 
   7  15  -5     3663.42     3677.81    257.48 o 
   9  15  -5     2411.47     1953.79    243.12 o 
  11  15  -5     1364.51     1204.40    221.36 o 
   1  17  -5     3600.50     3437.46    239.41 o 
   3  17  -5     3841.49     3537.40    193.74 o 
   5  17  -5     4493.42     4269.81    277.20 o 
   7  17  -5     3030.13     3314.40    267.21 o 
   9  17  -5     4026.63     4221.06    306.61 o 
   1  19  -5     2177.57     2186.78    235.03 o 
   3  19  -5     3073.52     2953.76    436.26 o 
   5  19  -5     1469.43     1067.30    202.79 o 
   7  19  -5     3289.69     3447.97    318.75 o 
   9  19  -5     1752.22     1954.42    264.66 o 
   1  21  -5     3328.51     3413.18    282.25 o 
   3  21  -5      777.18      394.21    238.03 o 
   5  21  -5     1728.93     2066.05    525.61 o 
   7  21  -5     1598.00     1899.58    268.82 o 
   1  23  -5     1166.08      884.33    214.73 o 
   3  23  -5     1428.18     1298.26    338.64 o 
   0   0  -4   783909.50   750467.88  14788.50 o 
   4   0  -4    57242.78    59543.75    918.31 o 
   8   0  -4    69601.92    69815.18   1159.90 o 
  12   0  -4     9784.45    10124.85    375.78 o 
   2   2  -4   109195.02   108697.91   1092.61 o 
   4   2  -4    20955.98    21427.63    374.78 o 
   6   2  -4    76213.45    77980.52    861.38 o 
   8   2  -4     9149.31     8523.07    205.38 o 
  10   2  -4    19514.59    20655.94    366.71 o 
  12   2  -4     1908.65     1724.16    140.88 o 
  14   2  -4    10591.15    10781.85    431.34 o 
   0   4  -4     5098.43     4915.23    196.73 o 
   2   4  -4    23145.04    21857.40    280.07 o 
   4   4  -4   192257.36   189579.52   1861.20 o 
   6   4  -4     7837.13     8037.82    173.48 o 
   8   4  -4    24306.72    24749.29    383.49 o 
  10   4  -4     1891.68     2013.87    192.48 o 
  12   4  -4    10392.51    10629.05    323.51 o 
  14   4  -4      424.39      218.50    200.48 o 
   2   6  -4    71110.41    73109.70    968.08 o 
   4   6  -4     1795.47     1606.84     61.79 o 
   6   6  -4    58946.86    60177.99    615.34 o 
   8   6  -4     3019.46     2806.48    127.02 o 
  10   6  -4    24680.67    25610.04    427.79 o 
  12   6  -4     1202.25     1130.44    181.22 o 
  14   6  -4     4602.95     5029.84    316.94 o 
   0   8  -4   106735.17   106550.75   2278.16 o 
   2   8  -4     8248.66     8515.27    199.32 o 
   4   8  -4    37233.80    38266.10    463.20 o 
   6   8  -4      863.74      866.34     63.88 o 
   8   8  -4    41404.90    41322.50    636.19 o 
  10   8  -4      165.78       69.84     94.33 o 
  12   8  -4    10764.22    10549.91    426.35 o 
  14   8  -4      773.80      620.15    184.62 o 
   2  10  -4    59984.00    59246.14    828.14 o 
   4  10  -4     5790.72     5616.48    138.26 o 
   6  10  -4    46176.46    46686.63    714.08 o 
   8  10  -4     5619.47     5105.37    396.84 o 
  10  10  -4     6947.75     7003.18    341.91 o 
  12  10  -4     1669.71     1547.09    228.72 o 
   0  12  -4     9301.92     9558.65    440.01 o 
   2  12  -4     4094.38     3855.75    161.80 o 
   4  12  -4    64318.25    63299.65    905.06 o 
   6  12  -4      822.66      998.26    154.64 o 
   8  12  -4     8996.94     8955.45    747.12 o 
  10  12  -4      141.48      158.93    132.51 o 
  12  12  -4     5425.78     5337.93    684.42 o 
   2  14  -4    25309.17    25073.86    479.67 o 
   4  14  -4      661.67      652.38    110.76 o 
   6  14  -4     9367.94     9487.49    369.28 o 
   8  14  -4     1032.49     1000.01    178.17 o 
  10  14  -4     9556.80    10236.78    554.90 o 
  12  14  -4     1484.61     1352.76    233.02 o 
   0  16  -4    17973.29    17983.47    720.84 o 
   2  16  -4     6682.26     6151.19    290.72 o 
   4  16  -4     7091.93     7165.26    255.88 o 
   6  16  -4      621.75      508.32    243.66 o 
   8  16  -4    10407.07    10592.60    436.70 o 
  10  16  -4      285.74      175.13    154.48 o 
   2  18  -4     5628.85     5739.10    306.29 o 
   4  18  -4      785.36      723.37    131.40 o 
   6  18  -4    12525.03    12578.05    475.69 o 
   8  18  -4       34.49      -36.31    140.44 o 
  10  18  -4     2704.47     2588.31    292.06 o 
   0  20  -4     7312.92     7295.51    509.09 o 
   2  20  -4      896.62      599.86    174.03 o 
   4  20  -4     6975.45     7148.95    361.71 o 
   6  20  -4      138.55      -34.94    141.44 o 
   8  20  -4     2740.86     2829.56    308.50 o 
   2  22  -4     5099.45     4933.58    329.22 o 
   4  22  -4      186.83     -110.38    212.50 o 
   1   1  -3    53613.70    56113.05    578.27 o 
   3   1  -3    11798.52    11601.71    169.10 o 
   5   1  -3    57306.40    57054.38    639.42 o 
   7   1  -3    32713.03    35006.47    502.45 o 
   9   1  -3    27637.86    28645.42    431.84 o 
  11   1  -3    12902.56    12561.18    283.17 o 
  13   1  -3     1975.06     1359.41    199.91 o 
  15   1  -3     2425.94     1761.59    246.88 o 
   1   3  -3    96206.98    99434.29   1625.67 o 
   3   3  -3    52962.66    53887.74    514.13 o 
   5   3  -3    40651.25    41827.32    497.98 o 
   7   3  -3    65122.64    66331.29    769.14 o 
   9   3  -3     3226.99     3481.21    160.14 o 
  11   3  -3      409.05      336.49     82.33 o 
  13   3  -3    10500.25    10844.92    338.59 o 
  15   3  -3     5284.00     5865.09    496.33 o 
   1   5  -3    63179.15    64211.73    804.81 o 
   3   5  -3    33208.86    35179.50    361.23 o 
   5   5  -3    94791.63    98485.27    923.34 o 
   7   5  -3   102010.02   103082.98   1121.86 o 
   9   5  -3    10683.29    10519.82    237.05 o 
  11   5  -3     1380.95     1315.73    119.10 o 
  13   5  -3     7562.69     7547.17    356.79 o 
  15   5  -3     5745.59     5836.56    507.59 o 
   1   7  -3    78077.45    82200.05   1006.21 o 
   3   7  -3    46654.18    45094.91    517.41 o 
   5   7  -3    38373.67    37171.17    416.55 o 
   7   7  -3     3644.89     3644.78    159.86 o 
   9   7  -3    20460.83    20804.05    362.26 o 
  11   7  -3    12640.96    13329.72    454.76 o 
  13   7  -3     1376.78     1318.48    206.47 o 
   1   9  -3      675.39      621.38     74.49 o 
   3   9  -3    60468.10    59979.17    817.33 o 
   5   9  -3    22875.34    22596.86    328.69 o 
   7   9  -3     8263.82     7925.33    185.65 o 
   9   9  -3    12779.32    12401.41    328.67 o 
  11   9  -3     7017.55     7061.39    340.33 o 
  13   9  -3     2651.98     2938.83    282.74 o 
   1  11  -3     4459.96     4397.26    164.98 o 
   3  11  -3    38489.88    38967.61    601.56 o 
   5  11  -3    27181.63    27533.69    399.38 o 
   7  11  -3    12133.70    11946.79    400.59 o 
   9  11  -3     3044.55     2940.48    237.12 o 
  11  11  -3     2996.39     3063.01    264.37 o 
  13  11  -3     2796.48     2844.70    363.05 o 
   1  13  -3    15283.42    15137.26    417.17 o 
   3  13  -3    16057.62    15707.54    348.41 o 
   5  13  -3    17170.72    17057.86    375.34 o 
   7  13  -3     7699.59     8064.81    374.31 o 
   9  13  -3     2604.76     2633.48    252.00 o 
  11  13  -3     2009.67     1823.60    241.26 o 
   1  15  -3    13629.49    14012.85    426.45 o 
   3  15  -3    12528.73    12651.63    328.70 o 
   5  15  -3     5836.64     5409.53    220.86 o 
   7  15  -3     5309.79     4984.06    288.19 o 
   9  15  -3     8271.35     8145.41    391.07 o 
  11  15  -3     3754.28     3913.61    298.75 o 
   1  17  -3     2805.32     2553.96    279.70 o 
   3  17  -3    21302.74    21853.48    478.60 o 
   5  17  -3     5970.89     6667.35    431.74 o 
   7  17  -3     4228.85     3829.97    273.46 o 
   9  17  -3     2171.32     2386.65    352.91 o 
   1  19  -3     1589.33     1421.56    203.34 o 
   3  19  -3     4160.40     4315.99    222.49 o 
   5  19  -3     4959.80     5210.13    314.01 o 
   7  19  -3     2524.74     2869.61    407.35 o 
   9  19  -3     1953.90     2096.38    269.39 o 
   1  21  -3     4118.23     4348.71    301.25 o 
   3  21  -3      594.81      354.34    164.78 o 
   5  21  -3     1531.96     1620.21    240.04 o 
   7  21  -3     1551.14     1618.63    242.11 o 
   1  23  -3     1998.75     2192.32    610.46 o 
   3  23  -3     1164.44     1066.18    233.52 o 
   2   0  -2   158052.52   157133.73   2169.26 o 
   6   0  -2   260098.45   255511.03   6095.99 o 
  10   0  -2    11594.71    11434.33    358.36 o 
  14   0  -2    20911.63    21315.11    887.53 o 
   0   2  -2   330916.28   299060.22   6087.35 o 
   2   2  -2    23011.49    23307.22    271.68 o 
   4   2  -2   123108.48   121439.19   1226.51 o 
   6   2  -2    17925.49    18935.71    302.74 o 
   8   2  -2    26642.12    27382.75    400.45 o 
  10   2  -2      417.48      261.03     72.69 o 
  12   2  -2    14871.17    15655.99    390.78 o 
  14   2  -2     1227.21      819.43    189.76 o 
   2   4  -2    73349.98    76087.09    691.07 o 
   4   4  -2    14373.07    14602.71    188.50 o 
   6   4  -2    65185.49    67647.79    762.34 o 
   8   4  -2     1387.36     1362.68     95.81 o 
  10   4  -2    40373.95    40368.62    569.16 o 
  12   4  -2      198.07       84.67     96.36 o 
  14   4  -2     4327.01     3950.69    279.34 o 
   0   6  -2    96803.94    95002.28   1917.74 o 
   2   6  -2    17636.50    17381.99    284.83 o 
   4   6  -2    57018.96    57705.59    573.44 o 
   6   6  -2    22608.05    23159.78    324.54 o 
   8   6  -2    39443.56    40082.36    538.41 o 
  10   6  -2     4256.88     4185.70    166.10 o 
  12   6  -2    15563.61    15779.52    402.75 o 
  14   6  -2      413.27      105.87    210.25 o 
   2   8  -2    83828.45    85696.03   1064.61 o 
   4   8  -2       13.96      -37.67     33.35 o 
   6   8  -2    40606.46    39861.29    579.72 o 
   8   8  -2     2878.29     2467.64    120.04 o 
  10   8  -2    12717.33    12865.12    337.67 o 
  12   8  -2      206.13       -0.37    119.73 o 
  14   8  -2     9015.77     9678.04    629.23 o 
   0  10  -2    95696.02    98653.79   2182.80 o 
   2  10  -2    40377.94    41287.59    610.95 o 
   4  10  -2    47829.54    47308.93    695.67 o 
   6  10  -2     1188.13     1216.68     89.52 o 
   8  10  -2    33440.53    33209.80    572.45 o 
  10  10  -2      474.16      244.28    131.14 o 
  12  10  -2     6394.16     6250.72    339.56 o 
  14  10  -2       63.37       23.20    148.91 o 
   2  12  -2    70568.25    70314.83    965.79 o 
   4  12  -2    11070.42    10865.57    277.79 o 
   6  12  -2    18637.40    18998.56    325.79 o 
   8  12  -2     2210.23     2312.35    221.14 o 
  10  12  -2    10094.08     9878.52    406.90 o 
  12  12  -2       25.01     -137.27    126.61 o 
   0  14  -2    16386.37    16757.29    645.75 o 
   2  14  -2      436.96      333.06     90.76 o 
   4  14  -2    25048.42    26074.37    494.63 o 
   6  14  -2      115.84      -88.05     74.28 o 
   8  14  -2    12379.24    12710.41    454.38 o 
  10  14  -2       19.20      -88.61    131.40 o 
  12  14  -2     4348.04     4118.86    410.73 o 
   2  16  -2     9303.17     9323.69    282.29 o 
   4  16  -2     1005.28      912.11    130.78 o 
   6  16  -2     9748.53    10171.63    398.13 o 
   8  16  -2      496.93      626.08    165.53 o 
  10  16  -2     6825.79     6853.20    412.61 o 
   0  18  -2     7934.87     8256.63    509.09 o 
   2  18  -2      237.30       66.04    123.52 o 
   4  18  -2     9257.67     9493.36    313.09 o 
   6  18  -2       67.32       23.68    120.58 o 
   8  18  -2     5346.74     5556.71    333.53 o 
  10  18  -2      167.39      -49.02    154.37 o 
   2  20  -2     7874.45     8096.56    380.46 o 
   4  20  -2      721.92      355.52    124.17 o 
   6  20  -2     4563.94     4508.81    304.41 o 
   8  20  -2      144.29       17.67    153.65 o 
   0  22  -2     4813.92     4909.98    463.29 o 
   2  22  -2      255.81      129.43    157.68 o 
   4  22  -2     6391.17     6747.96    365.95 o 
   6  22  -2       23.89     -146.35    137.61 o 
   1   1  -1    77444.93    81158.76    940.75 o 
   3   1  -1   146993.80   150930.73   1482.27 o 
   5   1  -1     9566.13     9955.28    333.75 o 
   7   1  -1     3233.68     3030.30    107.39 o 
   9   1  -1    16935.98    16704.65    298.33 o 
  11   1  -1    20830.30    20451.45    368.12 o 
  13   1  -1     9225.67     9150.53    586.43 o 
  15   1  -1     1967.43     1744.28    676.16 o 
   1   3  -1    39755.55    42833.32    523.87 o 
   3   3  -1    24154.40    24187.09    292.60 o 
   5   3  -1   125819.26   126282.95   1289.24 o 
   7   3  -1    63342.60    64134.49    740.34 o 
   9   3  -1    12445.29    12043.06    249.01 o 
  11   3  -1    13152.97    12279.04    326.55 o 
  13   3  -1    11173.88    10932.53    420.46 o 
  15   3  -1     3875.74     3897.65    310.93 o 
   1   5  -1   646151.94   525949.00  16258.69 o 
   3   5  -1      650.97      610.91     49.70 o 
   5   5  -1    45126.58    46648.86    548.89 o 
   7   5  -1    94160.88    95948.25   1101.79 o 
   9   5  -1    23792.80    23956.71    382.86 o 
  11   5  -1     8367.34     8593.98    278.27 o 
  13   5  -1    10337.47    10823.93    426.10 o 
  15   5  -1     4498.98     4669.70    458.03 o 
   1   7  -1   101822.77   100824.24   1298.07 o 
   3   7  -1    50258.82    49895.84    664.63 o 
   5   7  -1    74273.96    77205.24    843.13 o 
   7   7  -1    33383.13    33953.59    410.15 o 
   9   7  -1     9228.70     9149.62    221.49 o 
  11   7  -1    15327.74    15354.82    383.57 o 
  13   7  -1     8693.54     8641.93    441.51 o 
   1   9  -1    60300.82    61474.66    802.15 o 
   3   9  -1    38238.95    38182.48    709.59 o 
   5   9  -1    15785.10    15612.17    264.80 o 
   7   9  -1     4939.17     4771.04    177.85 o 
   9   9  -1    15199.51    15963.68    370.76 o 
  11   9  -1    15423.58    16528.50    519.79 o 
  13   9  -1     1177.11     1009.38    192.20 o 
   1  11  -1    36042.54    36166.20    697.03 o 
   3  11  -1    20276.32    21048.05    393.58 o 
   5  11  -1     9752.16     9458.40    207.18 o 
   7  11  -1     7043.18     6897.08    189.60 o 
   9  11  -1    15988.62    17221.38    515.98 o 
  11  11  -1     3537.71     3837.10    269.85 o 
  13  11  -1     2308.15     2257.89    257.12 o 
   1  13  -1     9510.92     8290.35    236.41 o 
   3  13  -1    26438.64    26706.08    485.14 o 
   5  13  -1     5406.03     5362.57    202.14 o 
   7  13  -1    11197.76    11626.98    314.93 o 
   9  13  -1     8634.43     8799.12    382.02 o 
  11  13  -1     3847.93     3697.84    278.46 o 
  13  13  -1     4082.16     4263.93    313.63 o 
   1  15  -1    12392.06    11665.81    303.09 o 
   3  15  -1    24745.17    24461.18    482.37 o 
   5  15  -1     5510.44     5431.71    220.02 o 
   7  15  -1     6693.70     7211.21    335.20 o 
   9  15  -1     8266.41     8518.01    395.49 o 
  11  15  -1     4212.59     3766.68    365.68 o 
   1  17  -1     5078.49     4904.24    270.35 o 
   3  17  -1    21354.57    22185.67    480.30 o 
   5  17  -1     7459.00     7392.78    273.10 o 
   7  17  -1     1457.08     1205.83    201.61 o 
   9  17  -1     5545.18     6138.62    353.51 o 
   1  19  -1     5822.19     5928.84    610.84 o 
   3  19  -1     5948.45     5717.46    247.62 o 
   5  19  -1     3102.22     3274.77    213.46 o 
   7  19  -1     2407.37     2353.11    263.33 o 
   9  19  -1     2643.71     2851.58    557.90 o 
   1  21  -1     3454.04     3802.76    279.71 o 
   3  21  -1     1105.04      853.75    291.34 o 
   5  21  -1     1758.54     2289.81    468.17 o 
   7  21  -1     2519.84     3093.87    308.11 o 
   1  23  -1     2596.67     3074.52    303.48 o 
   3  23  -1      512.98      139.04    171.32 o 
   4   0   0    36310.08    38402.68    616.08 o 
   8   0   0    88872.49    91000.68   1423.96 o 
  12   0   0    17314.19    18194.47    751.63 o 
   2   2   0   152048.47   144717.02   1417.05 o 
   4   2   0    99553.37    99129.36   1011.47 o 
   6   2   0   242699.81   240914.06   2375.12 o 
   8   2   0     5219.85     4763.88    141.50 o 
  10   2   0    18880.32    18162.48    325.57 o 
  12   2   0     2572.43     2574.74    226.01 o 
  14   2   0    13989.85    13427.74    491.97 o 
   0   4   0    66351.27    66608.86   2174.91 o 
   2   4   0     7750.48     8435.86    157.47 o 
   4   4   0    63877.94    64336.66    694.16 o 
   6   4   0    22455.37    23689.83    333.83 o 
   8   4   0    40161.78    40357.94    528.33 o 
  10   4   0        3.49       55.44     77.27 o 
  12   4   0    31068.09    30733.39    653.06 o 
  14   4   0     1190.70      870.27    187.95 o 
   2   6   0    69039.98    70255.62    870.87 o 
   4   6   0    10871.83    10718.00    184.76 o 
   6   6   0     6974.21     6350.73    169.57 o 
   8   6   0     1399.97     1521.26    115.86 o 
  10   6   0    63658.04    64525.05    948.75 o 
  12   6   0      568.99      832.67    134.91 o 
  14   6   0     7825.64     7419.46    369.09 o 
   0   8   0    84563.67    85378.24   2548.47 o 
   2   8   0    41520.21    43324.59    599.59 o 
   4   8   0    53505.17    53745.62    736.73 o 
   6   8   0     1569.66     1566.19    164.12 o 
   8   8   0    45607.32    47582.05    619.46 o 
  10   8   0      825.68      669.99    115.71 o 
  12   8   0    20749.42    20987.38    480.46 o 
  14   8   0     1007.39     1054.98    305.61 o 
   2  10   0   213906.06   204622.92   2389.27 o 
   4  10   0    10081.58     9756.23    241.02 o 
   6  10   0    27863.98    28623.41    417.82 o 
   8  10   0    13542.05    14156.07    284.14 o 
  10  10   0     9299.49     8889.94    284.78 o 
  12  10   0     2439.13     2540.31    256.34 o 
  14  10   0     5834.16     6769.89    539.88 o 
   0  12   0    25352.50    25539.53    798.18 o 
   2  12   0    19129.14    19217.25    487.04 o 
   4  12   0   108470.19   107105.05   1381.29 o 
   6  12   0     4514.25     4138.89    192.27 o 
   8  12   0     9767.59     9987.11    273.31 o 
  10  12   0        4.94      -17.26    118.67 o 
  12  12   0    12213.45    11918.92    473.33 o 
   2  14   0    39590.42    39321.75    638.74 o 
   4  14   0      850.49      778.08    112.08 o 
   6  14   0     5994.71     5773.99    182.12 o 
   8  14   0      514.79      342.46    142.47 o 
  10  14   0    23691.12    25111.21    699.20 o 
  12  14   0     1378.15     1679.09    238.53 o 
   0  16   0    19401.81    19368.84    755.38 o 
   2  16   0     4963.52     5015.62    298.80 o 
   4  16   0     5732.67     5711.87    232.04 o 
   6  16   0     1810.05     1942.14    265.92 o 
   8  16   0    14425.23    15205.24    517.87 o 
  10  16   0      413.07      438.56    174.15 o 
   2  18   0     9338.54     9293.25    299.18 o 
   4  18   0     1717.05     1390.53    162.73 o 
   6  18   0     7802.13     8312.36    306.93 o 
   8  18   0        9.97     -161.34    122.07 o 
  10  18   0     4851.35     4468.98    456.53 o 
   0  20   0     8746.52     9120.89    566.91 o 
   2  20   0       83.53      -61.52    124.49 o 
   4  20   0    11242.00    11211.78    362.78 o 
   6  20   0        6.64     -180.36    120.24 o 
   8  20   0     2535.57     3482.32    327.04 o 
   2  22   0     7395.56     7938.50    402.05 o 
   4  22   0      608.84      638.98    151.97 o 
   6  22   0     1815.29     1678.04    249.10 o 
   0  24   0     4204.39     4556.31    467.80 o 
   1   1   1    75551.92    78862.99    907.68 o 
   3   1   1   140422.98   143751.52   1414.44 o 
   5   1   1     8922.64     8826.67    154.88 o 
   7   1   1     3973.46     3775.04    114.81 o 
   9   1   1    16551.13    15996.97    283.42 o 
  11   1   1    20012.12    19471.32    943.48 o 
  13   1   1     8849.83     8512.31    376.10 o 
  15   1   1     1980.79     1838.62    248.38 o 
   1   3   1    40586.82    43247.45    644.51 o 
   3   3   1    24101.00    24205.61    290.97 o 
   5   3   1   122668.66   121733.52   1431.33 o 
   7   3   1    63067.62    64397.59    736.94 o 
   9   3   1    12058.60    11828.02    238.86 o 
  11   3   1    12190.43    11626.72    314.84 o 
  13   3   1    11020.68    10431.23    418.80 o 
  15   3   1     4002.49     4383.58    310.50 o 
   1   5   1   633130.38   500956.09   5731.20 o 
   3   5   1     1485.58     1371.27     70.59 o 
   5   5   1    49301.10    51016.64    587.14 o 
   7   5   1    96521.79   100009.81   1083.76 o 
   9   5   1    23302.86    23589.12    450.31 o 
  11   5   1     7756.15     7428.47    266.17 o 
  13   5   1    10362.21    10481.47    420.84 o 
  15   5   1     4843.42     4884.55    320.27 o 
   1   7   1   106046.73   105743.16   1252.83 o 
   3   7   1    48409.02    47748.38    702.05 o 
   5   7   1    72347.47    74114.43    830.59 o 
   7   7   1    32189.73    33470.21    668.30 o 
   9   7   1     9603.41    10171.72    282.32 o 
  11   7   1    15496.40    15609.13    390.61 o 
  13   7   1     8335.00     8401.45    708.08 o 
   1   9   1    57840.63    58848.98    787.95 o 
   3   9   1    37453.61    37769.68    560.44 o 
   5   9   1    17125.42    17278.79    286.10 o 
   7   9   1     5509.80     5395.81    161.50 o 
   9   9   1    14644.40    15378.97    308.84 o 
  11   9   1    14607.35    15229.00    721.80 o 
  13   9   1      981.20      826.71    283.08 o 
   1  11   1    33341.27    33047.37    526.89 o 
   3  11   1    21064.34    22120.41    400.73 o 
   5  11   1    10560.20    10618.05    271.69 o 
   7  11   1     6638.24     6860.10    192.05 o 
   9  11   1    14827.93    15503.31    486.70 o 
  11  11   1     3557.21     3559.93    271.07 o 
  13  11   1     2483.37     2301.40    257.78 o 
   1  13   1     8605.66     7764.49    226.56 o 
   3  13   1    26634.58    26559.92    481.01 o 
   5  13   1     5603.07     5066.43    200.51 o 
   7  13   1    10485.56    10956.71    256.88 o 
   9  13   1     8376.63     8701.83    370.59 o 
  11  13   1     3773.71     3787.78    284.82 o 
  13  13   1     3992.83     4167.44    305.27 o 
   1  15   1    11684.92    11721.53    304.24 o 
   3  15   1    24535.50    24203.75    490.78 o 
   5  15   1     5354.04     5413.94    221.36 o 
   7  15   1     6758.44     6611.01    254.03 o 
   9  15   1     8571.31     8369.62    391.10 o 
  11  15   1     4267.46     4220.96    309.01 o 
   1  17   1     4909.07     4750.60    269.19 o 
   3  17   1    21799.21    22294.03    478.63 o 
   5  17   1     7375.00     7086.54    269.91 o 
   7  17   1     1469.16     1216.36    189.71 o 
   9  17   1     5361.02     5848.41    342.56 o 
   1  19   1     5634.76     5375.64    303.16 o 
   3  19   1     5987.22     6176.17    256.76 o 
   5  19   1     3192.59     3382.61    211.45 o 
   7  19   1     2400.59     2237.39    253.49 o 
   9  19   1     2586.50     2893.16    297.24 o 
   1  21   1     3427.98     3564.59    279.86 o 
   3  21   1     1075.27     1038.05    153.95 o 
   5  21   1     1661.41     1756.06    194.76 o 
   7  21   1     2398.92     3064.19    652.14 o 
   1  23   1     2547.33     2157.80    345.03 o 
   3  23   1      444.50      372.65    181.13 o 
   2   0   2   156485.19   159807.03   2272.11 o 
   6   0   2   267260.31   267776.31   3704.55 o 
  10   0   2     9133.96     8801.76    464.79 o 
  14   0   2    21027.81    21950.35    916.07 o 
   0   2   2   333500.34   314897.72   6346.40 o 
   2   2   2    21995.60    22498.47    306.25 o 
   4   2   2   124754.57   122959.49   1234.52 o 
   6   2   2    18024.95    18812.98    276.58 o 
   8   2   2    25411.49    25539.44    368.53 o 
  10   2   2      412.05      268.12     83.11 o 
  12   2   2    14106.20    13884.96    899.55 o 
  14   2   2     1228.78     1138.37    212.91 o 
   2   4   2    61895.77    63966.98    996.79 o 
   4   4   2    14308.18    14445.02    255.17 o 
   6   4   2    67322.31    69974.59    774.40 o 
   8   4   2     1312.35     1273.68     86.21 o 
  10   4   2    39633.28    39100.20    647.24 o 
  12   4   2      201.52      110.38    128.07 o 
  14   4   2     4168.35     3853.35    283.51 o 
   0   6   2    84235.34    84025.14   3099.61 o 
   2   6   2    18250.64    17756.32    289.77 o 
   4   6   2    56072.97    56149.24    738.90 o 
   6   6   2    22841.88    23345.83    403.41 o 
   8   6   2    38447.09    39431.59    522.53 o 
  10   6   2     4246.74     4062.76    190.61 o 
  12   6   2    15591.06    15354.28    494.80 o 
  14   6   2      412.93      111.33    136.97 o 
   2   8   2    82228.74    84196.02   1058.61 o 
   4   8   2       14.32      -41.95     43.44 o 
   6   8   2    41125.27    41036.23    532.58 o 
   8   8   2     2885.71     2692.06    149.21 o 
  10   8   2    11310.75    11121.55    314.95 o 
  12   8   2      219.21      173.10    132.13 o 
  14   8   2     9052.02     8861.89    406.30 o 
   0  10   2    92478.85    97259.17   2602.54 o 
   2  10   2    40662.54    42086.38    612.50 o 
   4  10   2    49221.35    50035.46    720.17 o 
   6  10   2     1192.10     1016.97     90.25 o 
   8  10   2    33721.18    33703.95    501.95 o 
  10  10   2      461.14      264.20    102.69 o 
  12  10   2     5838.42     5984.31    302.68 o 
  14  10   2       65.17       40.55    208.74 o 
   2  12   2    72105.26    71534.34    966.32 o 
   4  12   2    11089.39    11048.67    280.94 o 
   6  12   2    17978.75    18358.85    332.89 o 
   8  12   2     2270.44     2274.00    133.55 o 
  10  12   2     9914.05    10331.26    348.65 o 
  12  12   2       26.07      -53.19    125.71 o 
   0  14   2    14208.67    13944.51    592.44 o 
   2  14   2      421.02      154.10     80.87 o 
   4  14   2    25208.40    25459.75    489.85 o 
   6  14   2       96.29      -85.57     57.05 o 
   8  14   2    12801.26    12907.48    300.39 o 
  10  14   2       17.93     -149.11    117.56 o 
  12  14   2     3948.62     3999.68    294.25 o 
   2  16   2     8539.93     9008.58    277.51 o 
   4  16   2     1023.79     1116.02    157.57 o 
   6  16   2     9679.21     9772.46    310.21 o 
   8  16   2      489.35      531.33    156.94 o 
  10  16   2     6692.32     6812.57    369.43 o 
   0  18   2     7920.93     8335.47    510.60 o 
   2  18   2      228.42       44.20     94.93 o 
   4  18   2     8952.13     8951.62    303.10 o 
   6  18   2       68.33     -120.41     86.71 o 
   8  18   2     5164.79     5498.47    330.22 o 
  10  18   2      168.54      225.08    204.99 o 
   2  20   2     7682.02     7784.65    377.14 o 
   4  20   2      728.12      447.02    164.30 o 
   6  20   2     4585.88     4615.11    250.14 o 
   8  20   2      152.02       72.26    160.59 o 
   0  22   2     4585.25     4303.27    435.51 o 
   2  22   2      256.24       36.33    223.01 o 
   4  22   2     6556.97     6805.46    614.97 o 
   6  22   2       20.73      -71.19    137.74 o 
   1   1   3    50718.68    52528.97    759.77 o 
   3   1   3    15032.85    15187.76    233.03 o 
   5   1   3    58978.29    58842.43    639.94 o 
   7   1   3    30549.94    32761.47    419.87 o 
   9   1   3    25617.58    25922.35    457.40 o 
  11   1   3    12655.67    11708.78    407.64 o 
  13   1   3     2026.39     1875.73    228.04 o 
  15   1   3     2457.09     2134.87    352.54 o 
   1   3   3    93636.99    94860.64   1986.07 o 
   3   3   3    49909.39    50616.51    642.05 o 
   5   3   3    42568.82    44115.05    505.61 o 
   7   3   3    66696.67    68292.49    768.35 o 
   9   3   3     3282.74     2934.55    150.12 o 
  11   3   3      581.86      696.75    233.52 o 
  13   3   3    10854.05    11218.33    437.97 o 
  15   3   3     5135.76     5289.87    340.07 o 
   1   5   3    69735.04    69657.24   1049.86 o 
   3   5   3    29864.16    31653.12    560.68 o 
   5   5   3    93235.12    97378.73   1199.85 o 
   7   5   3   103761.59   104865.14   1124.89 o 
   9   5   3    11612.47    11483.19    293.81 o 
  11   5   3     1311.09     1101.19    174.29 o 
  13   5   3     7458.76     7807.81    369.99 o 
  15   5   3     5676.13     5179.54    463.29 o 
   1   7   3    76287.91    79303.64    986.43 o 
   3   7   3    47691.08    47126.03    642.06 o 
   5   7   3    40479.71    39819.31    582.60 o 
   7   7   3     4260.00     4251.78    167.88 o 
   9   7   3    20221.34    20603.10    426.40 o 
  11   7   3    12600.30    13251.15    466.60 o 
  13   7   3     1487.25     1217.17    301.10 o 
   1   9   3      674.90      712.80     71.76 o 
   3   9   3    61130.70    62060.54   1060.82 o 
   5   9   3    22569.35    22205.90    347.79 o 
   7   9   3     7721.66     7366.41    210.80 o 
   9   9   3    12858.43    12712.28    330.27 o 
  11   9   3     6639.52     6700.40    260.77 o 
  13   9   3     2219.07     2056.11    335.64 o 
   1  11   3     6013.35     6251.69    181.40 o 
   3  11   3    37784.82    38063.00    602.01 o 
   5  11   3    25560.67    25703.69    508.76 o 
   7  11   3    11797.64    11571.73    257.05 o 
   9  11   3     2986.52     2640.13    142.70 o 
  11  11   3     2833.99     2630.79    197.68 o 
  13  11   3     2674.74     3628.23    464.79 o 
   1  13   3    14719.53    14534.11    318.66 o 
   3  13   3    15431.97    14972.84    337.62 o 
   5  13   3    16660.85    16894.06    377.53 o 
   7  13   3     8280.60     8417.92    229.00 o 
   9  13   3     2573.47     2619.83    154.20 o 
  11  13   3     1939.08     1756.43    231.03 o 
   1  15   3    12813.31    12466.33    313.77 o 
   3  15   3    12894.17    12779.92    323.60 o 
   5  15   3     6333.05     6075.47    230.45 o 
   7  15   3     5466.76     5571.81    198.54 o 
   9  15   3     8135.11     8064.67    660.02 o 
  11  15   3     3640.70     3765.22    284.16 o 
   1  17   3     2335.08     2078.78    155.69 o 
   3  17   3    22248.79    22953.14    483.42 o 
   5  17   3     5969.06     6131.41    249.30 o 
   7  17   3     3939.79     3468.22    208.79 o 
   9  17   3     2320.65     2521.03    267.30 o 
   1  19   3     1730.13     1601.40    212.62 o 
   3  19   3     4415.83     4714.85    228.84 o 
   5  19   3     4679.95     4810.95    244.28 o 
   7  19   3     2431.77     2613.16    221.43 o 
   9  19   3     2051.52     2812.30    343.90 o 
   1  21   3     3970.51     3844.66    286.53 o 
   3  21   3      525.45      331.86    168.57 o 
   5  21   3     1670.89     1645.15    187.08 o 
   7  21   3     1495.59     1300.99    222.22 o 
   1  23   3     2034.63     2180.43    271.31 o 
   3  23   3      995.55      853.65    209.98 o 
   4   0   4    52860.19    56518.94   1296.01 o 
   8   0   4    70324.30    71002.75   1135.25 o 
  12   0   4     8782.97     8650.84    520.36 o 
   2   2   4   109780.28   113054.35   1591.78 o 
   4   2   4    21150.84    21155.59    325.65 o 
   6   2   4    76547.52    78523.70    844.43 o 
   8   2   4     9081.71     8408.75    176.26 o 
  10   2   4    20270.72    20831.08    545.09 o 
  12   2   4     1918.21     1633.48    208.00 o 
  14   2   4    10663.67    10083.41    436.43 o 
   0   4   4     4290.16     4516.77    117.85 o 
   2   4   4    23214.65    22616.32    399.49 o 
   4   4   4   187842.55   188082.41   2148.61 o 
   6   4   4     7809.96     8117.79    204.21 o 
   8   4   4    23740.95    24443.53    440.38 o 
  10   4   4     1891.80     1930.05    145.38 o 
  12   4   4    10650.38    10169.17    400.65 o 
  14   4   4      434.03      283.32    156.76 o 
   2   6   4    68368.17    69143.66   1122.24 o 
   4   6   4     1692.50     1603.47    117.51 o 
   6   6   4    57016.61    58487.74    806.75 o 
   8   6   4     2910.24     2789.37    146.34 o 
  10   6   4    25010.61    25002.12    494.64 o 
  12   6   4     1170.29     1177.33    402.47 o 
  14   6   4     4540.87     4312.42    397.21 o 
   0   8   4   106992.97   106753.84   1548.54 o 
   2   8   4     8206.06     8458.28    198.52 o 
   4   8   4    35547.73    37286.48    823.27 o 
   6   8   4      879.27      753.37    103.83 o 
   8   8   4    41726.56    41283.19    665.91 o 
  10   8   4      168.35      158.65     94.40 o 
  12   8   4    11209.31    10634.86    418.75 o 
  14   8   4      760.89      337.86    165.37 o 
   2  10   4    63008.61    63925.79    847.03 o 
   4  10   4     5753.43     5505.40    183.65 o 
   6  10   4    45796.08    46841.75    616.51 o 
   8  10   4     5564.67     5501.81    183.87 o 
  10  10   4     6196.09     6131.08    243.27 o 
  12  10   4     1623.43     1283.19    204.49 o 
   0  12   4     8615.91     8521.80    260.49 o 
   2  12   4     4169.64     3655.37    156.82 o 
   4  12   4    65437.67    65074.45    920.59 o 
   6  12   4      846.32      897.96    119.68 o 
   8  12   4     8704.77     8558.53    234.04 o 
  10  12   4      152.53       54.59     94.10 o 
  12  12   4     5884.93     6167.37    335.19 o 
   2  14   4    25520.95    25753.72    473.43 o 
   4  14   4      635.61      638.54    106.41 o 
   6  14   4     8650.32     8568.56    276.53 o 
   8  14   4     1013.64      871.65    111.67 o 
  10  14   4     9923.53    10539.18    341.99 o 
  12  14   4     1488.69     1855.40    349.53 o 
   0  16   4    17405.16    17264.88    723.09 o 
   2  16   4     6597.20     6188.36    227.58 o 
   4  16   4     6693.39     6890.40    250.54 o 
   6  16   4      620.23      765.15    130.32 o 
   8  16   4    10284.52    10531.59    288.41 o 
  10  16   4      276.61      135.51    152.40 o 
   2  18   4     5332.20     5418.03    304.93 o 
   4  18   4      791.09      701.89    130.05 o 
   6  18   4    12378.31    12853.13    378.04 o 
   8  18   4       37.22     -129.72    133.13 o 
  10  18   4     2729.62     3367.81    610.84 o 
   0  20   4     7455.66     7688.22    531.62 o 
   2  20   4      856.73      556.25    174.15 o 
   4  20   4     7080.32     7428.64    380.00 o 
   6  20   4      133.30      -68.37    110.62 o 
   8  20   4     2628.05     2183.12    269.98 o 
   2  22   4     5164.01     5162.47    343.42 o 
   4  22   4      193.38      -56.72    139.90 o 
   1   1   5    15419.88    16573.33    400.22 o 
   3   1   5   108612.95   107435.70   1249.53 o 
   5   1   5    53810.68    52979.19    584.02 o 
   7   1   5    21288.07    21358.43    299.73 o 
   9   1   5     9570.73     8947.49    327.41 o 
  11   1   5    10120.42     9486.33    368.42 o 
  13   1   5     6462.39     6277.88    409.23 o 
  15   1   5     2946.71     3392.36    320.88 o 
   1   3   5   118717.20   124313.83   2704.28 o 
   3   3   5    18366.37    17778.60    284.42 o 
   5   3   5    19232.34    19480.19    329.81 o 
   7   3   5    13810.94    13655.71    306.61 o 
   9   3   5    32682.45    33166.76    554.87 o 
  11   3   5    15473.94    14891.97    472.27 o 
  13   3   5     4522.95     4263.98    282.27 o 
  15   3   5     2187.53     1463.46    324.38 o 
   1   5   5    82557.41    82436.17   1004.12 o 
   3   5   5    49596.53    53161.85    855.18 o 
   5   5   5    30136.62    29899.33    464.37 o 
   7   5   5    34083.12    33568.23    555.63 o 
   9   5   5     6892.10     6762.89    241.46 o 
  11   5   5      939.30      926.13    188.85 o 
  13   5   5     4243.90     3969.97    277.83 o 
   1   7   5     6356.38     6352.99    180.62 o 
   3   7   5    51781.11    52808.98    718.84 o 
   5   7   5    22771.18    22890.95    398.63 o 
   7   7   5    17138.97    17122.21    356.00 o 
   9   7   5     8802.85     8238.59    258.65 o 
  11   7   5    12964.68    12459.55    440.87 o 
  13   7   5     7400.26     7823.10    378.38 o 
   1   9   5    21407.02    22068.61    366.78 o 
   3   9   5    22812.76    21194.62    473.51 o 
   5   9   5    24783.64    25324.07    451.97 o 
   7   9   5     4954.64     5108.73    195.13 o 
   9   9   5     9807.56     9963.91    324.36 o 
  11   9   5    12772.10    12803.25    524.49 o 
  13   9   5     2813.37     2777.46    747.12 o 
   1  11   5    28639.11    26977.44    450.21 o 
   3  11   5    10401.77     9980.75    253.27 o 
   5  11   5     8814.49     8745.27    250.60 o 
   7  11   5    12532.04    12122.33    273.42 o 
   9  11   5    12420.55    12437.04    295.71 o 
  11  11   5     3407.89     3592.24    205.09 o 
  13  11   5      827.10      866.09    192.20 o 
   1  13   5    16573.42    15529.34    331.08 o 
   3  13   5    13364.91    14234.98    325.29 o 
   5  13   5     8275.60     7903.32    254.39 o 
   7  13   5    14717.16    14448.47    343.60 o 
   9  13   5     4594.63     4490.01    189.15 o 
  11  13   5     2131.82     2080.65    194.87 o 
   1  15   5    16837.95    16847.70    367.95 o 
   3  15   5    10577.13    10235.27    290.09 o 
   5  15   5     9942.63    10206.33    303.54 o 
   7  15   5     4199.32     4273.40    179.42 o 
   9  15   5     2632.02     2839.13    202.78 o 
  11  15   5     1391.30     1266.67    215.23 o 
   1  17   5     3632.74     3703.87    249.76 o 
   3  17   5     3762.38     3725.08    192.59 o 
   5  17   5     4491.55     4328.17    218.17 o 
   7  17   5     3151.00     3219.99    178.83 o 
   9  17   5     4156.73     4086.54    289.34 o 
   1  19   5     2168.05     2367.27    255.38 o 
   3  19   5     2986.08     3028.46    275.38 o 
   5  19   5     1508.72     1301.48    186.14 o 
   7  19   5     3248.49     3414.21    219.14 o 
   9  19   5     1749.68     1686.63    240.49 o 
   1  21   5     3382.31     3451.16    280.66 o 
   3  21   5      745.31      599.14    191.13 o 
   5  21   5     1563.03     1373.61    333.76 o 
   7  21   5     1543.03     2004.61    268.92 o 
   1  23   5     1201.54     1136.06    224.32 o 
   3  23   5     1354.81     1613.40    256.66 o 
   2   0   6    53753.45    54238.75   1166.11 o 
   6   0   6    68614.27    66462.65   1029.35 o 
  10   0   6    10548.83    10041.46    521.86 o 
  14   0   6    12062.51    11516.93    669.03 o 
   0   2   6   140076.28   136862.09   2655.10 o 
   2   2   6    50201.44    50702.14    771.39 o 
   4   2   6    40518.00    41489.51    560.45 o 
   6   2   6     2476.10     2394.66    107.83 o 
   8   2   6    30347.43    31640.19    513.43 o 
  10   2   6     3053.74     2719.47    207.06 o 
  12   2   6    17430.45    17458.29    544.13 o 
  14   2   6      504.28      190.74    195.23 o 
   2   4   6    88391.78    89402.34   1301.47 o 
   4   4   6     3616.72     3656.05    124.04 o 
   6   4   6    40663.79    42055.55    866.98 o 
   8   4   6     2021.22     1768.16    127.46 o 
  10   4   6    29185.44    29099.61    688.86 o 
  12   4   6      114.05       13.19    115.43 o 
  14   4   6     4494.47     3913.93    492.57 o 
   0   6   6    79135.66    83904.45   2220.34 o 
   2   6   6    25159.55    24622.41    457.97 o 
   4   6   6    47685.87    46404.41    794.52 o 
   6   6   6     5615.68     5490.96    225.78 o 
   8   6   6    33817.79    33554.11    566.31 o 
  10   6   6      437.17      353.03    128.22 o 
  12   6   6     7265.91     7132.30    353.02 o 
  14   6   6       88.19     -200.79    145.29 o 
   2   8   6    58825.64    59220.33    786.39 o 
   4   8   6     1211.19     1319.52    126.61 o 
   6   8   6    19047.08    18676.44    373.71 o 
   8   8   6     6710.03     6774.98    231.12 o 
  10   8   6    23295.04    24455.60    503.01 o 
  12   8   6      430.63      134.10    136.53 o 
  14   8   6     6219.96     5502.42    495.58 o 
   0  10   6    44750.62    45040.43    742.90 o 
   2  10   6     2038.97     2135.82    113.48 o 
   4  10   6    31017.99    31244.71    526.14 o 
   6  10   6      729.72      555.93     93.42 o 
   8  10   6    21637.32    21829.91    484.51 o 
  10  10   6      224.59      115.80     97.47 o 
  12  10   6     5805.72     6022.56    348.03 o 
   2  12   6    29370.73    29171.59    632.17 o 
   4  12   6      400.74      413.82     94.56 o 
   6  12   6    12152.60    11640.89    270.08 o 
   8  12   6      256.86      188.92     76.97 o 
  10  12   6     8961.41     9297.21    268.62 o 
  12  12   6       10.90     -130.98    126.20 o 
   0  14   6    18019.74    18409.22    709.58 o 
   2  14   6      482.82      496.55     95.52 o 
   4  14   6    17668.34    17168.65    441.90 o 
   6  14   6      501.45      458.87    105.07 o 
   8  14   6     4405.40     4759.33    190.24 o 
  10  14   6       51.11      -79.66     84.88 o 
  12  14   6     4814.43     4798.24    316.71 o 
   2  16   6    10959.48    10549.40    417.11 o 
   4  16   6       62.62      -50.90     85.44 o 
   6  16   6     8538.15     8783.57    296.12 o 
   8  16   6      122.76       72.98     89.93 o 
  10  16   6     4469.40     4517.60    243.81 o 
   0  18   6     5443.24     6001.00    454.28 o 
   2  18   6      277.37      157.81    130.45 o 
   4  18   6     9417.22     9766.84    408.28 o 
   6  18   6      997.74      960.10    150.85 o 
   8  18   6     4158.70     4280.90    201.55 o 
   2  20   6     5955.56     5767.28    407.73 o 
   4  20   6      278.80        1.59    134.69 o 
   6  20   6     3213.97     3523.20    317.79 o 
   0  22   6     4696.11     4436.17    456.53 o 
   2  22   6      130.05       36.97    149.71 o 
   4  22   6     2578.56     2323.02    284.13 o 
   1   1   7    58491.35    58897.18   1247.96 o 
   3   1   7    62101.19    60593.88    646.09 o 
   5   1   7     5176.98     5130.88    137.57 o 
   7   1   7    15041.78    14855.37    290.44 o 
   9   1   7    47177.83    47424.71   1000.17 o 
  11   1   7    13321.39    12732.16    441.96 o 
  13   1   7     2826.99     2687.50    269.18 o 
   1   3   7    17444.10    17648.95    264.86 o 
   3   3   7    87512.57    92758.73   1115.89 o 
   5   3   7    43038.46    41453.77    586.92 o 
   7   3   7    32732.36    32754.97    681.27 o 
   9   3   7      400.02      219.26    119.57 o 
  11   3   7     2585.58     2449.64    242.19 o 
  13   3   7     7336.18     6560.72    352.15 o 
   1   5   7    53478.65    54987.06    666.27 o 
   3   5   7     9961.22     9667.92    338.65 o 
   5   5   7    24453.09    23640.30    446.29 o 
   7   5   7    29871.68    30508.96    509.85 o 
   9   5   7    13424.74    13488.85    427.13 o 
  11   5   7     6977.21     6021.33    507.97 o 
  13   5   7     6571.96     6805.23    363.48 o 
   1   7   7    64162.60    64578.44    702.96 o 
   3   7   7    15783.08    15593.58    560.90 o 
   5   7   7    25510.35    25725.77    440.13 o 
   7   7   7     5509.63     5602.35    199.30 o 
   9   7   7     9550.95     9924.44    288.16 o 
  11   7   7     7340.02     7544.81    352.24 o 
  13   7   7     2600.15     2754.50    460.29 o 
   1   9   7     9837.91     9828.29    266.96 o 
   3   9   7    32988.72    32904.41    521.63 o 
   5   9   7     6806.63     6859.08    257.23 o 
   7   9   7    13611.50    14219.41    338.60 o 
   9   9   7     7323.74     7799.36    266.45 o 
  11   9   7    11872.57    11473.85    438.27 o 
  13   9   7     3187.60     2737.43    285.76 o 
   1  11   7     8439.60     7982.64    487.61 o 
   3  11   7    13899.47    13563.28    307.05 o 
   5  11   7    27503.46    27811.29    504.92 o 
   7  11   7    11839.81    12037.74    278.47 o 
   9  11   7     5979.93     6081.41    245.47 o 
  11  11   7     1589.92     1463.74    209.54 o 
  13  11   7     1845.52     2028.37    371.68 o 
   1  13   7    24036.64    23740.79    429.91 o 
   3  13   7    14402.88    14561.86    340.18 o 
   5  13   7    11910.69    12254.12    321.11 o 
   7  13   7     3574.92     3698.30    166.68 o 
   9  13   7     4391.47     4201.13    187.82 o 
  11  13   7     4155.88     4193.21    477.56 o 
   1  15   7     8572.24     7952.05    335.63 o 
   3  15   7     8737.16     9084.60    275.94 o 
   5  15   7     1332.69     1383.73    147.88 o 
   7  15   7     6165.41     6166.59    217.04 o 
   9  15   7     6284.79     6846.02    240.13 o 
  11  15   7     3992.00     4105.18    242.63 o 
   1  17   7     5854.11     5630.21    343.53 o 
   3  17   7     5697.47     5441.30    302.35 o 
   5  17   7     4589.90     4342.41    215.02 o 
   7  17   7     2153.77     2274.38    171.47 o 
   9  17   7     2055.64     2314.03    284.45 o 
   1  19   7     1866.49     1470.27    379.57 o 
   3  19   7     1605.87     1291.09    257.93 o 
   5  19   7     5646.88     5691.82    333.13 o 
   7  19   7      815.81      913.73    162.14 o 
   1  21   7     2899.09     3279.45    313.70 o 
   3  21   7     1138.29     1116.40    215.84 o 
   5  21   7      583.82      486.02    244.03 o 
   1  23   7     1952.53     1633.24    350.28 o 
   4   0   8    18105.83    18035.14    342.47 o 
   8   0   8    49357.69    51751.85   1366.59 o 
  12   0   8    19515.87    19609.12    836.48 o 
   2   2   8    89348.69    92067.70   1349.06 o 
   4   2   8     9861.43    10454.23    213.81 o 
   6   2   8    76081.98    79283.95   1019.14 o 
   8   2   8     4063.05     3711.97    223.41 o 
  10   2   8    12192.50    11968.63    416.26 o 
  12   2   8      370.53      177.65    133.10 o 
  14   2   8     8428.52     8561.01    419.17 o 
   0   4   8    48427.27    51485.29   1052.73 o 
   2   4   8     3132.39     3454.54    139.49 o 
   4   4   8    96803.63    97666.64   1202.59 o 
   6   4   8      149.19      222.83    124.55 o 
   8   4   8    33452.05    34425.94    731.12 o 
  10   4   8     5227.96     5182.61    279.24 o 
  12   4   8    14670.42    14841.18    514.58 o 
  14   4   8      217.53       48.46    199.73 o 
   2   6   8    71413.75    72210.27   1105.32 o 
   4   6   8     3610.13     3531.79    199.73 o 
   6   6   8    33389.45    33533.93    596.30 o 
   8   6   8     9326.00     9054.11    261.51 o 
  10   6   8    24423.52    24263.88   1459.33 o 
  12   6   8     1513.59     1341.22    209.72 o 
  14   6   8     5714.95     5104.48    333.17 o 
   0   8   8    63893.23    61975.04    960.95 o 
   2   8   8    14636.33    14204.07    286.61 o 
   4   8   8    53949.10    56920.43   1208.16 o 
   6   8   8      830.83      644.15     95.84 o 
   8   8   8    26239.71    26007.53    499.56 o 
  10   8   8      396.33      354.30    137.91 o 
  12   8   8     8639.00     8855.25    404.74 o 
   2  10   8    34313.75    33498.75    529.12 o 
   4  10   8       35.82        7.05     60.86 o 
   6  10   8    26317.30    27120.80    502.38 o 
   8  10   8     2396.20     2534.20    169.22 o 
  10  10   8    16026.78    16743.74    661.90 o 
  12  10   8      898.92      494.24    334.89 o 
   0  12   8    27126.08    27678.03    892.04 o 
   2  12   8      100.82      -84.20     56.13 o 
   4  12   8    34378.66    33752.93    688.54 o 
   6  12   8     1208.58     1302.49    162.18 o 
   8  12   8     8227.38     8762.70    252.53 o 
  10  12   8       53.91     -119.91     79.94 o 
  12  12   8     4584.65     4406.13    316.49 o 
   2  14   8    20509.37    20058.54    546.57 o 
   4  14   8       54.83       26.88     82.88 o 
   6  14   8    10329.84    10668.03    316.75 o 
   8  14   8       71.62      -28.27     79.79 o 
  10  14   8     8530.47     8882.73    280.67 o 
   0  16   8    19465.37    18976.88    781.66 o 
   2  16   8      617.74      226.45    131.92 o 
   4  16   8     7651.29     7390.30    341.66 o 
   6  16   8      332.42      280.14    108.24 o 
   8  16   8    10461.67    11201.76    308.64 o 
  10  16   8       35.01     -138.12     92.08 o 
   2  18   8    10186.12     9875.65    413.50 o 
   4  18   8       50.29      -32.57    118.09 o 
   6  18   8     6600.29     6074.04    342.52 o 
   8  18   8       87.73      -58.20     96.51 o 
   0  20   8     4825.08     4456.45    440.76 o 
   2  20   8      720.70      457.36    169.74 o 
   4  20   8     5183.69     5309.03    420.87 o 
   6  20   8      511.87      317.85    173.71 o 
   2  22   8     3550.30     3434.15    365.30 o 
   4  22   8       26.55      -31.53    155.88 o 
   1   1   9    68572.08    73014.40   1514.52 o 
   3   1   9    38575.58    37443.14    521.39 o 
   5   1   9    41776.67    42696.32    497.70 o 
   7   1   9    39075.48    39425.55    780.21 o 
   9   1   9     1813.71     1889.92    199.16 o 
  11   1   9    11153.31    10800.26    414.10 o 
  13   1   9    12475.43    12119.09    479.27 o 
   1   3   9    93424.11    93005.70   1885.45 o 
   3   3   9     2235.14     1619.35    187.72 o 
   5   3   9    28499.14    30046.36    470.17 o 
   7   3   9    29101.59    30235.01    499.86 o 
   9   3   9    36327.00    36188.10    789.63 o 
  11   3   9     8748.41     8299.16    365.27 o 
  13   3   9     4220.70     4189.50    388.58 o 
   1   5   9    65738.42    69245.09    951.13 o 
   3   5   9    42515.86    45399.26    760.70 o 
   5   5   9    16539.46    16240.78    321.42 o 
   7   5   9    25598.09    26518.68    471.20 o 
   9   5   9     7183.03     7030.98    512.47 o 
  11   5   9     4658.52     4852.19    292.01 o 
  13   5   9     5224.05     5411.44    334.49 o 
   1   7   9    40767.34    41705.03    491.84 o 
   3   7   9    32299.21    33133.47    642.37 o 
   5   7   9    11755.72    10785.39    264.42 o 
   7   7   9    21803.44    21605.81    497.12 o 
   9   7   9     9043.80     9197.65    363.90 o 
  11   7   9     9072.57     8731.04    393.88 o 
  13   7   9     5203.19     5128.87    327.37 o 
   1   9   9    26552.15    26172.76    432.60 o 
   3   9   9    20876.24    20428.36    386.36 o 
   5   9   9    36036.26    36823.95    726.27 o 
   7   9   9     8926.95     9366.23    275.88 o 
   9   9   9    11571.70    12009.99    431.89 o 
  11   9   9     2888.09     2574.33    400.97 o 
  13   9   9     2989.24     2949.35    303.28 o 
   1  11   9    32026.71    31875.04    511.29 o 
   3  11   9    20029.37    20500.52    499.95 o 
   5  11   9     4175.85     3996.97    308.65 o 
   7  11   9     6162.78     5768.93    200.95 o 
   9  11   9    12814.72    13839.65    377.10 o 
  11  11   9     6794.39     6781.35    355.46 o 
   1  13   9     4727.67     4375.64    242.05 o 
   3  13   9    21132.82    21654.11    472.28 o 
   5  13   9     9074.78     8903.58    277.20 o 
   7  13   9     9453.53     9287.24    258.86 o 
   9  13   9     7076.02     6883.06    288.61 o 
  11  13   9     5756.46     5974.85    280.34 o 
   1  15   9     7470.26     7293.02    329.40 o 
   3  15   9     9680.81     9552.95    381.34 o 
   5  15   9    15270.99    14628.30    401.87 o 
   7  15   9      690.93      626.92    111.80 o 
   9  15   9     3546.27     3683.42    189.90 o 
   1  17   9     5476.99     5073.90    513.22 o 
   3  17   9     6546.33     6099.88    326.91 o 
   5  17   9     5374.18     5703.33    318.19 o 
   7  17   9     1427.15     1553.60    148.50 o 
   9  17   9     2322.77     2349.88    184.38 o 
   1  19   9     4020.37     4261.37    298.66 o 
   3  19   9     4437.09     4053.08    336.02 o 
   5  19   9     1554.94     1473.08    223.64 o 
   7  19   9     3233.65     3365.37    228.72 o 
   1  21   9     3000.85     3061.69    323.63 o 
   3  21   9     1356.24     1359.48    234.41 o 
   5  21   9     1639.21     1537.24    248.88 o 
   2   0  10   140832.91   149256.81   3033.54 o 
   6   0  10    38908.81    40269.46   1094.78 o 
  10   0  10     7074.32     7643.16    478.31 o 
  14   0  10     9128.13     8311.44    590.94 o 
   0   2  10   121063.03   119834.48   2420.07 o 
   2   2  10    16133.40    16019.17    347.28 o 
   4   2  10    27126.12    25717.68    333.54 o 
   6   2  10     1828.11     1948.11    109.14 o 
   8   2  10    50094.78    49718.46    962.33 o 
  10   2  10     3167.98     3092.31    226.76 o 
  12   2  10    14117.18    14610.22    516.98 o 
  14   2  10      128.94      -26.06    147.41 o 
   2   4  10    52450.77    53146.48    863.79 o 
   4   4  10     4179.69     4247.22    146.03 o 
   6   4  10    67375.30    68214.66    924.92 o 
   8   4  10      641.53      688.89    148.12 o 
  10   4  10    11841.40    11878.42    906.31 o 
  12   4  10       65.79       48.13    176.83 o 
  14   4  10     9210.53     9411.14    450.77 o 
   0   6  10   107777.80   110402.31   1622.69 o 
   2   6  10    19924.06    19905.31    419.29 o 
   4   6  10    31378.10    31472.51    602.63 o 
   6   6  10      896.05      821.86    101.32 o 
   8   6  10    18870.53    19104.26   1115.80 o 
  10   6  10      687.41      694.74    167.48 o 
  12   6  10    15264.74    15153.50    552.64 o 
   2   8  10    37818.04    37902.90    579.02 o 
   4   8  10     1472.29     1345.98    136.98 o 
   6   8  10    29566.41    30386.77    534.23 o 
   8   8  10    10876.04    10922.71    305.24 o 
  10   8  10    21971.74    22857.43    635.65 o 
  12   8  10      473.93      369.89    170.06 o 
   0  10  10    42080.27    43727.24   1206.66 o 
   2  10  10     6701.89     6517.27    201.16 o 
   4  10  10    44068.88    45357.30    708.36 o 
   6  10  10     3019.00     2856.73    196.00 o 
   8  10  10     7673.47     7714.38    267.00 o 
  10  10  10      498.85      625.57    166.76 o 
  12  10  10     4542.77     4624.32    315.38 o 
   2  12  10    22991.74    22409.46    566.79 o 
   4  12  10       62.36       47.13     81.72 o 
   6  12  10    14550.28    15080.04    376.96 o 
   8  12  10      419.13      155.94    101.12 o 
  10  12  10    13263.89    14038.45    509.35 o 
  12  12  10       43.18     -186.65    124.43 o 
   0  14  10    20146.46    20774.48    798.93 o 
   2  14  10      999.68      877.49    160.25 o 
   4  14  10    17364.59    16707.17    511.82 o 
   6  14  10      521.77      532.10    115.25 o 
   8  14  10    11556.86    11980.03    314.85 o 
  10  14  10      128.64       93.11    120.13 o 
   2  16  10    16612.18    16121.79    519.62 o 
   4  16  10       99.03      -69.24    125.66 o 
   6  16  10     5460.96     5308.08    404.72 o 
   8  16  10      111.04       24.77     97.67 o 
   0  18  10     4066.94     2873.60    345.40 o 
   2  18  10      293.19      193.82    143.36 o 
   4  18  10    10815.88    10606.70    447.80 o 
   6  18  10      904.86      863.84    200.94 o 
   8  18  10     3032.72     3491.98    271.23 o 
   2  20  10     5507.31     5748.99    893.92 o 
   4  20  10       71.29      -63.33    128.90 o 
   6  20  10     2338.02     2670.62    497.83 o 
   0  22  10     2081.88     2438.84    409.98 o 
   2  22  10      127.48      -39.68    148.73 o 
   1   1  11    68238.84    68300.40   1479.98 o 
   3   1  11     2710.07     2746.79    119.48 o 
   5   1  11    21895.85    22267.63    377.98 o 
   7   1  11    21539.96    21568.53    540.20 o 
   9   1  11     8900.97     8686.58    354.81 o 
  11   1  11     9819.09     9959.04    408.30 o 
  13   1  11     5584.34     5004.19    328.12 o 
   1   3  11     8761.47     8338.47    317.62 o 
   3   3  11    31926.53    32146.22    585.36 o 
   5   3  11    39953.24    39460.85    639.99 o 
   7   3  11    38303.13    38859.79   1012.56 o 
   9   3  11     6200.16     5595.20    320.62 o 
  11   3  11     4150.20     3729.16    373.56 o 
  13   3  11     7305.87     7654.53    395.78 o 
   1   5  11    32796.64    33403.85    468.14 o 
   3   5  11    30474.41    31396.53    596.70 o 
   5   5  11    17204.63    17021.83    342.35 o 
   7   5  11    16532.40    17911.27    560.53 o 
   9   5  11     9951.38     9606.40    377.25 o 
  11   5  11     4066.84     3695.87    281.58 o 
  13   5  11     4537.98     5071.14    335.71 o 
   1   7  11    37406.75    37306.62    564.04 o 
   3   7  11    17119.12    17153.47    399.68 o 
   5   7  11    13307.53    12905.39    303.29 o 
   7   7  11     8693.77     8894.55    263.00 o 
   9   7  11    14149.08    14799.16    482.82 o 
  11   7  11     3449.03     3438.49    264.01 o 
  13   7  11     1544.45     1587.98    253.78 o 
   1   9  11    22449.34    22735.10    602.08 o 
   3   9  11    27385.03    27624.53    483.96 o 
   5   9  11     6296.62     6336.88    264.06 o 
   7   9  11    13553.19    13240.61    341.66 o 
   9   9  11     7007.65     7417.08    406.22 o 
  11   9  11     2335.48     2646.74    288.34 o 
   1  11  11     6011.96     5454.21    259.06 o 
   3  11  11    14667.10    15032.73    442.86 o 
   5  11  11    13991.08    14123.00    351.49 o 
   7  11  11     7518.76     7881.79    270.88 o 
   9  11  11     4658.18     4586.66    411.48 o 
  11  11  11     3913.18     3953.81    292.96 o 
   1  13  11     5113.54     4788.59    262.72 o 
   3  13  11     6890.99     6285.47    301.41 o 
   5  13  11    15207.55    15213.26    395.97 o 
   7  13  11     1193.64     1111.17    127.00 o 
   9  13  11     5243.92     5370.98    259.04 o 
  11  13  11     4785.59     5084.85    275.79 o 
   1  15  11     8087.95     7810.96    347.37 o 
   3  15  11     6599.79     6333.14    320.88 o 
   5  15  11     2336.59     2431.52    244.67 o 
   7  15  11     2954.81     2790.27    180.99 o 
   9  15  11     4752.25     4894.25    216.17 o 
   1  17  11     4560.22     4257.83    282.08 o 
   3  17  11     6404.30     6394.57    458.79 o 
   5  17  11     3389.17     3320.48    266.25 o 
   7  17  11     1964.41     2057.99    217.83 o 
   1  19  11     3144.82     2753.13    278.48 o 
   3  19  11     3040.69     2992.64    290.68 o 
   5  19  11     3847.37     3767.30    569.54 o 
   1  21  11     1718.97     1661.65    248.56 o 
   3  21  11     1557.18     1882.85    266.63 o 
   4   0  12    15499.72    14592.68    332.78 o 
   8   0  12    47637.20    52110.77   1440.93 o 
  12   0  12     8456.10     8436.84    565.41 o 
   2   2  12    43472.92    45361.90   1060.24 o 
   4   2  12     3270.64     3143.94    130.20 o 
   6   2  12    58090.94    59973.21   1071.67 o 
   8   2  12     1835.65     2208.89    433.63 o 
  10   2  12     3504.64     3476.96    248.91 o 
  12   2  12      338.41      256.12    152.02 o 
   0   4  12    69369.18    66813.66   1450.69 o 
   2   4  12     1705.02     1596.97    117.81 o 
   4   4  12    29430.56    29955.32    488.67 o 
   6   4  12      520.49      646.83    140.79 o 
   8   4  12    27974.44    28249.41    676.79 o 
  10   4  12      371.91      219.26    134.46 o 
  12   4  12     7712.52     8012.79    474.55 o 
   2   6  12    30540.52    30869.46    590.61 o 
   4   6  12      184.02      133.02     76.43 o 
   6   6  12    40172.75    39589.71    635.00 o 
   8   6  12     1908.21     1805.26    202.83 o 
  10   6  12     8406.18     8418.79    375.94 o 
  12   6  12      252.14      268.39    156.25 o 
   0   8  12    22078.09    21281.32    732.10 o 
   2   8  12     5112.81     4749.91    176.95 o 
   4   8  12    50107.00    52194.52   1046.72 o 
   6   8  12     1649.09     1637.78    145.62 o 
   8   8  12     5496.24     5252.52    284.53 o 
  10   8  12      530.91      375.01    152.22 o 
  12   8  12     5038.34     5255.48    334.35 o 
   2  10  12    18517.14    17789.01    486.91 o 
   4  10  12      514.40      529.63     98.39 o 
   6  10  12    15175.94    16044.28    381.41 o 
   8  10  12     2052.29     2033.02    221.18 o 
  10  10  12    13527.22    13745.08    634.87 o 
  12  10  12      193.15       24.03    150.44 o 
   0  12  12     6797.01     6940.34    434.01 o 
   2  12  12        8.69     -138.54     92.36 o 
   4  12  12    27182.30    27907.47    683.66 o 
   6  12  12      243.70      186.56    102.53 o 
   8  12  12     9099.38     9571.00    278.72 o 
  10  12  12       57.61      -32.69    146.72 o 
   2  14  12    13668.72    12512.33    450.90 o 
   4  14  12      186.53      117.76    198.61 o 
   6  14  12     8767.39     8741.63    377.12 o 
   8  14  12       46.32      -74.46     82.83 o 
  10  14  12     5698.01     6025.31    296.64 o 
   0  16  12     8971.78     8801.76    545.89 o 
   2  16  12      136.88      -60.16    118.40 o 
   4  16  12     9739.75    10588.95    436.02 o 
   6  16  12      369.90      316.10    223.39 o 
   8  16  12     5294.05     5529.95    272.10 o 
   2  18  12     7463.40     8194.66    395.78 o 
   4  18  12      173.78       44.25    150.12 o 
   6  18  12     2989.68     3148.30    285.42 o 
   0  20  12     1714.25     1607.62    346.90 o 
   2  20  12       86.85      -13.22    147.46 o 
   4  20  12     3286.20     3719.49    334.44 o 
   1   1  13    14209.06    12100.36    429.50 o 
   3   1  13    19840.39    19998.52    358.45 o 
   5   1  13    21700.83    21891.75    520.86 o 
   7   1  13    29164.00    29209.58    673.77 o 
   9   1  13     8353.12     8244.08    355.13 o 
  11   1  13     3014.56     3169.42    288.51 o 
  13   1  13     5119.60     5320.84    341.87 o 
   1   3  13    26705.99    26120.96    469.38 o 
   3   3  13    28899.94    28167.83    464.45 o 
   5   3  13    26023.47    24820.74    436.88 o 
   7   3  13     7160.76     6920.71    398.72 o 
   9   3  13     9047.43     9131.79    663.02 o 
  11   3  13     5638.81     5574.91    323.26 o 
  13   3  13     1801.27     1727.87    252.14 o 
   1   5  13    19698.26    20352.51    335.16 o 
   3   5  13    14259.76    13755.66    353.84 o 
   5   5  13    11869.28    11335.32    277.17 o 
   7   5  13    16892.43    17436.25    597.70 o 
   9   5  13    11106.40    10938.73    414.62 o 
  11   5  13     2115.87     2301.03    258.38 o 
  13   5  13     1306.00     1582.31    248.94 o 
   1   7  13    10894.96    10386.26    249.18 o 
   3   7  13    26828.00    27672.96    598.45 o 
   5   7  13    16369.52    16457.47    358.80 o 
   7   7  13    14372.98    14159.66    447.45 o 
   9   7  13     1416.19     1391.68    204.15 o 
  11   7  13     1544.91     1750.61    237.82 o 
   1   9  13    20265.54    20250.84    522.32 o 
   3   9  13     5784.48     5895.52    206.74 o 
   5   9  13    11288.51    11395.43    357.59 o 
   7   9  13    11636.94    12324.61    421.55 o 
   9   9  13     4991.98     5033.36    296.88 o 
  11   9  13     3826.62     4030.52    297.91 o 
   1  11  13     7776.70     8139.82    329.66 o 
   3  11  13     6393.28     5993.67    290.44 o 
   5  11  13    15795.19    16599.58    397.22 o 
   7  11  13     7652.35     7489.19    272.27 o 
   9  11  13     6587.30     7264.51    361.49 o 
  11  11  13     1943.09     2015.11    262.81 o 
   1  13  13     3835.46     3693.05    242.03 o 
   3  13  13    12789.82    12340.05    434.53 o 
   5  13  13     6261.36     5993.50    314.16 o 
   7  13  13     2072.02     2071.58    163.71 o 
   9  13  13     3330.10     3536.71    233.92 o 
   1  15  13     2807.66     2877.31    238.61 o 
   3  15  13     6470.52     6617.29    336.33 o 
   5  15  13     5486.01     5767.48    642.75 o 
   7  15  13     1633.59     1414.69    177.35 o 
   9  15  13     1982.18     1933.79    257.31 o 
   1  17  13     3612.78     3499.68    265.45 o 
   3  17  13     2619.75     2837.21    279.54 o 
   5  17  13     5682.30     5919.66    411.10 o 
   7  17  13     1107.78     1235.56    177.05 o 
   1  19  13     2143.44     2138.76    261.07 o 
   3  19  13     1976.85     2093.39    264.63 o 
   5  19  13     1833.12     1943.56    258.79 o 
   2   0  14    28821.20    29769.21    830.47 o 
   6   0  14    23273.52    24640.73    837.23 o 
  10   0  14    13510.99    13809.35    692.31 o 
   0   2  14    25836.49    25642.40    683.30 o 
   2   2  14      915.06     1083.51    168.95 o 
   4   2  14    32803.67    33030.01    529.21 o 
   6   2  14     2971.28     3027.25    207.64 o 
   8   2  14    17084.63    17136.49    512.87 o 
  10   2  14      412.97      260.56    138.38 o 
  12   2  14    11634.49    12106.51    495.00 o 
   2   4  14    43182.45    42783.98    770.36 o 
   4   4  14      308.86      272.38     76.58 o 
   6   4  14    31543.77    33258.13    725.45 o 
   8   4  14       23.47        0.52    106.66 o 
  10   4  14     4396.24     4890.78    417.11 o 
  12   4  14       63.80      -48.66    132.54 o 
   0   6  14    52907.99    53689.86   1411.65 o 
   2   6  14     2306.87     2352.53    152.35 o 
   4   6  14    29095.91    29249.22    605.12 o 
   6   6  14      746.99      773.91    144.15 o 
   8   6  14    11512.22    11166.14    658.14 o 
  10   6  14       48.69     -177.58    185.84 o 
  12   6  14     3501.55     3788.87    313.21 o 
   2   8  14    24381.27    24381.32    590.54 o 
   4   8  14     1405.06     1399.24    155.76 o 
   6   8  14     9710.54     9987.75    288.43 o 
   8   8  14      221.72       17.01    119.31 o 
  10   8  14    13446.66    14503.29   1351.95 o 
  12   8  14       22.63     -141.60    141.57 o 
   0  10  14    15045.02    15156.42    646.50 o 
   2  10  14     2356.35     2498.27    199.10 o 
   4  10  14    16492.97    16550.54    839.10 o 
   6  10  14     1357.73     1457.98    149.92 o 
   8  10  14     9308.32     8980.03    381.99 o 
  10  10  14      216.75      253.96    163.32 o 
   2  12  14     8243.61     8016.04    340.91 o 
   4  12  14     1204.55     1148.86    184.24 o 
   6  12  14    12652.04    13491.38    440.24 o 
   8  12  14      187.89       87.71    113.60 o 
  10  12  14     6098.41     6942.24    378.66 o 
   0  14  14    17894.93    17710.15    768.90 o 
   2  14  14      563.01      623.32    154.12 o 
   4  14  14     6547.76     6636.50    335.72 o 
   6  14  14        4.28     -142.09    124.98 o 
   8  14  14     5224.41     5241.08    332.60 o 
   2  16  14     9678.43     9177.73    403.77 o 
   4  16  14      120.38       39.94    134.18 o 
   6  16  14     3637.78     3685.94    352.16 o 
   8  16  14       89.56      -96.78    140.51 o 
   0  18  14     1960.25     1742.03    331.14 o 
   2  18  14      258.10      297.47    208.74 o 
   4  18  14     5634.84     6035.42    357.23 o 
   6  18  14       26.79     -222.60    156.56 o 
   2  20  14     2504.43     2508.85    285.69 o 
   1   1  15    30216.51    29507.91    826.71 o 
   3   1  15     6244.59     5921.39    187.63 o 
   5   1  15     4219.67     3938.65    217.16 o 
   7   1  15    10509.94    10827.90    391.84 o 
   9   1  15    10205.03    11160.04    726.47 o 
  11   1  15     4797.60     5242.84    367.55 o 
   1   3  15    11498.84    11321.48    526.36 o 
   3   3  15    13688.99    13902.89    305.20 o 
   5   3  15     8925.76     8945.43    326.45 o 
   7   3  15     5877.64     5616.82    283.63 o 
   9   3  15     5250.98     5080.82    296.52 o 
  11   3  15     4215.30     4056.73    291.76 o 
   1   5  15    18857.00    19055.33    441.12 o 
   3   5  15    14472.06    14836.38    386.99 o 
   5   5  15     5886.65     5983.56    860.13 o 
   7   5  15     2516.46     2735.90    209.11 o 
   9   5  15     1544.35     1685.92    212.91 o 
  11   5  15     2466.79     2901.87    288.25 o 
   1   7  15    10498.98    11166.57    376.19 o 
   3   7  15     6850.53     6522.74    255.38 o 
   5   7  15     4213.70     3882.18    177.59 o 
   7   7  15     3190.56     3032.73    311.24 o 
   9   7  15     5054.31     5693.46    319.59 o 
  11   7  15     5576.83     5401.80    339.21 o 
   1   9  15    10034.44    10192.98    372.93 o 
   3   9  15     7576.86     7875.81    325.94 o 
   5   9  15     4030.16     3512.44    210.52 o 
   7   9  15     3998.08     3876.21    250.45 o 
   9   9  15     5195.58     5496.27    322.29 o 
  11   9  15     2250.18     1971.06    261.59 o 
   1  11  15     4232.79     3834.25    316.12 o 
   3  11  15     9775.23    10243.90    390.97 o 
   5  11  15     4919.99     4535.71    277.90 o 
   7  11  15     3457.62     3645.65    260.22 o 
   9  11  15     2986.49     3441.79    286.96 o 
   1  13  15     4461.90     4567.26    276.09 o 
   3  13  15     7255.37     7413.23    345.78 o 
   5  13  15     4288.71     4362.07    289.84 o 
   7  13  15     1240.43     1103.51    216.63 o 
   9  13  15     2287.93     2698.36    302.19 o 
   1  15  15     7376.03     6673.96    348.35 o 
   3  15  15     2687.48     2861.52    267.82 o 
   5  15  15     1099.75     1181.50    211.66 o 
   7  15  15      560.60      317.27    161.68 o 
   1  17  15     2358.37     2635.29    279.68 o 
   3  17  15     1029.09      722.25    195.72 o 
   5  17  15     1063.66     1027.86    271.44 o 
   1  19  15     1900.44     2124.66    264.96 o 
   3  19  15      669.13      468.67    187.15 o 
   4   0  16    12401.06    12770.14    542.88 o 
   8   0  16    16795.05    16272.22    732.85 o 
  12   0  16     7701.60     8602.03    615.72 o 
   2   2  16    24344.39    24884.02    738.11 o 
   4   2  16     1255.89     1157.98    144.65 o 
   6   2  16     5729.74     5970.20    287.96 o 
   8   2  16      237.63      -84.76    118.64 o 
  10   2  16    11597.80    12493.90    481.03 o 
  12   2  16       48.30      -81.21    139.74 o 
   2   4  16     3367.83     3001.78    173.98 o 
   4   4  16    13097.07    12407.36    385.50 o 
   6   4  16       54.22       42.16    117.14 o 
   8   4  16     9516.22     9861.11    424.62 o 
  10   4  16      203.76       12.60    134.06 o 
   2   6  16    30870.87    32740.43    981.39 o 
   4   6  16      815.10      797.51    108.92 o 
   6   6  16     9385.48     9219.37    357.70 o 
   8   6  16       79.70      -62.63    118.11 o 
  10   6  16     5477.80     5621.00    329.98 o 
   0   8  16    22402.25    22897.95    834.97 o 
   2   8  16      340.12      150.57    115.81 o 
   4   8  16     9746.38    10218.67    486.57 o 
   6   8  16     1377.43     1425.72    180.63 o 
   8   8  16     5747.33     5677.69    314.78 o 
  10   8  16      108.99      198.02    155.39 o 
   2  10  16     6514.09     6616.67    314.63 o 
   4  10  16      145.66     -144.13    100.01 o 
   6  10  16     6405.98     7051.47    491.07 o 
   8  10  16       48.37       73.77    166.32 o 
  10  10  16     8021.27     8662.56    419.37 o 
   0  12  16     8151.91     8491.65    518.86 o 
   2  12  16      641.23      494.24    157.14 o 
   4  12  16     5748.95     6025.61    320.59 o 
   6  12  16      530.39      500.81    132.35 o 
   8  12  16     3874.23     4953.50    335.56 o 
   2  14  16     8316.67     8125.83    377.78 o 
   4  14  16      347.87      187.73    144.52 o 
   6  14  16     3168.39     3657.57    280.44 o 
   8  14  16        5.48     -168.48    135.78 o 
   0  16  16     5976.78     5552.72    466.29 o 
   2  16  16        7.68     -101.21    135.03 o 
   4  16  16     4986.44     5837.48    351.74 o 
   6  16  16       16.26     -164.04    129.50 o 
   2  18  16     3725.21     3564.33    291.37 o 
   1   1  17    13486.24    12924.07    501.58 o 
   3   1  17     5203.07     5294.41    239.72 o 
   5   1  17    15412.12    15328.03    453.40 o 
   7   1  17    13836.16    13536.65    463.75 o 
   9   1  17     3933.96     3250.28    260.11 o 
  11   1  17     3743.70     3582.83    288.80 o 
   1   3  17    19552.45    19506.25    629.23 o 
   3   3  17    12022.41    12029.30    294.01 o 
   5   3  17     5450.07     5429.69    271.58 o 
   7   3  17     3197.53     3087.84    233.73 o 
   9   3  17     3719.77     3985.93    315.74 o 
  11   3  17     3104.37     3727.62    329.35 o 
   1   5  17     1400.75     1749.54    267.31 o 
   3   5  17    13239.37    13146.07    376.66 o 
   5   5  17    10073.59     9536.57    353.27 o 
   7   5  17     4551.70     4442.58    361.17 o 
   9   5  17     4256.45     4451.11    511.72 o 
  11   5  17     2206.69     2904.97    499.71 o 
   1   7  17    17972.60    18612.74   1086.14 o 
   3   7  17    10916.84    11466.62    533.12 o 
   5   7  17     3380.22     3996.11    240.12 o 
   7   7  17     1387.71     1365.58    198.45 o 
   9   7  17     3033.39     3399.61    275.20 o 
   1   9  17     4610.98     4688.98    273.42 o 
   3   9  17     4907.77     4934.91    481.31 o 
   5   9  17     6350.23     6737.61    469.30 o 
   7   9  17     7171.46     7865.47    362.44 o 
   9   9  17     4117.56     3629.44    277.99 o 
   1  11  17     5257.36     5445.25    299.19 o 
   3  11  17     6558.29     6775.09    335.79 o 
   5  11  17     4289.54     4583.38    500.83 o 
   7  11  17     4579.78     4958.03    443.77 o 
   9  11  17     2788.86     2935.17    443.77 o 
   1  13  17     6081.88     6080.79    354.79 o 
   3  13  17     5191.40     5186.42    420.87 o 
   5  13  17     2588.85     2503.46    268.44 o 
   7  13  17     1497.70     1447.86    249.08 o 
   1  15  17     2248.09     2361.78    273.53 o 
   3  15  17     1645.30     1634.03    322.13 o 
   5  15  17     2395.88     2620.63    385.20 o 
   1  17  17     2059.11     2017.12    259.58 o 
   3  17  17     1605.83     1491.72    240.48 o 
   2   0  18    10732.26    10516.01    476.81 o 
   6   0  18    18723.80    18426.49    753.13 o 
  10   0  18     9608.21    10262.22    641.25 o 
   2   2  18     1615.74     1869.33    265.06 o 
   4   2  18    24445.23    24469.46    669.41 o 
   6   2  18     1153.53      956.29    177.05 o 
   8   2  18    10082.74     9942.82    414.22 o 
  10   2  18        0.52      -55.92    134.90 o 
   2   4  18    21085.30    21267.05    747.87 o 
   4   4  18      425.54      449.62    126.87 o 
   6   4  18    25135.27    25269.53    648.25 o 
   8   4  18      263.14      -12.28    131.13 o 
  10   4  18     2554.19     2550.46    276.57 o 
   0   6  18    30842.89    32623.29   1076.00 o 
   2   6  18     1755.67     1672.95    252.29 o 
   4   6  18    17930.73    17282.90    729.10 o 
   6   6  18      249.22      193.26    150.93 o 
   8   6  18     8384.57     8737.78    610.46 o 
  10   6  18       45.29      -52.57    124.76 o 
   2   8  18    15451.16    16823.28    521.40 o 
   4   8  18     1416.18     1451.44    255.30 o 
   6   8  18    12309.27    12211.49    653.26 o 
   8   8  18      832.44      805.76    186.87 o 
   0  10  18     2953.46     2872.10    323.63 o 
   2  10  18     1441.09     1405.93    210.25 o 
   4  10  18    11621.46    13108.55    516.23 o 
   6  10  18       92.41      103.62    174.95 o 
   8  10  18     7296.14     7141.58    546.64 o 
   2  12  18     7487.56     7787.14    373.20 o 
   4  12  18     1002.86     1030.62    194.61 o 
   6  12  18     6013.56     6040.63   1186.01 o 
   8  12  18       85.76      -13.89    229.39 o 
   0  14  18     5300.96     5631.57    474.55 o 
   2  14  18      187.51      150.02    148.81 o 
   4  14  18     6414.92     6702.30    367.28 o 
   6  14  18       81.17      -51.68    141.09 o 
   2  16  18     5868.42     6005.81    358.32 o 
   4  16  18       56.00     -171.72    131.65 o 
   1   1  19    14961.17    15237.11    413.25 o 
   3   1  19     6961.69     6333.00    660.02 o 
   5   1  19     6483.55     6405.34    307.10 o 
   7   1  19     8391.67     8837.18    430.63 o 
   9   1  19     4407.56     3937.73    292.84 o 
   3   3  19     6241.77     6774.56    290.44 o 
   5   3  19    18064.47    17545.96    515.67 o 
   7   3  19     8769.67     8465.00    379.44 o 
   9   3  19     1727.41     2030.84    246.81 o 
   1   5  19    14496.64    15182.70    670.53 o 
   3   5  19     4658.35     4582.59    367.18 o 
   5   5  19     4996.91     4977.67    382.95 o 
   7   5  19     3859.86     3722.89    273.96 o 
   9   5  19     2851.71     3283.19    281.40 o 
   1   7  19     3938.89     4546.20    277.78 o 
   3   7  19     6261.22     6730.10    426.50 o 
   5   7  19     8168.08     7724.26    511.35 o 
   7   7  19     6901.02     7475.72    534.62 o 
   9   7  19     1723.55     2178.06    297.35 o 
   1   9  19     6217.90     7107.45    344.27 o 
   3   9  19     5868.91     5712.20    321.56 o 
   5   9  19     5342.97     5047.39    434.01 o 
   7   9  19     3419.12     4493.24    437.01 o 
   1  11  19     4593.31     4574.00    305.23 o 
   3  11  19     4293.67     4413.92    300.36 o 
   5  11  19     5475.55     6286.71    375.81 o 
   7  11  19     2776.05     3082.34    422.74 o 
   1  13  19     1012.52      791.52    186.84 o 
   3  13  19     4969.25     5282.29    330.23 o 
   5  13  19     3403.69     3448.77    489.57 o 
   1  15  19     1583.22     1479.77    246.88 o 
   3  15  19     3658.24     3862.42    320.80 o 
   4   0  20     6360.25     8049.39    477.56 o 
   8   0  20     5348.96     5454.36    458.79 o 
   2   2  20     6971.10     7407.39    438.51 o 
   4   2  20      593.08      347.15    226.01 o 
   6   2  20    18594.93    19063.29    567.51 o 
   8   2  20       23.94     -163.50    122.91 o 
   4   4  20     8715.79     8202.56    501.58 o 
   6   4  20       48.72      -16.28    123.96 o 
   8   4  20     6161.20     6660.71    358.78 o 
   2   6  20    13380.80    13973.04    635.24 o 
   4   6  20       96.56       84.10    183.96 o 
   6   6  20     8348.38     8282.91    544.38 o 
   8   6  20      180.64       32.05    222.26 o 
   0   8  20     4275.52     3981.14    396.46 o 
   2   8  20     1029.88      916.22    186.53 o 
   4   8  20    11578.51    12396.96    655.51 o 
   6   8  20      240.20     -186.97    162.94 o 
   8   8  20     4412.06     4567.58    463.29 o 
   2  10  20     9900.47    11113.46    772.65 o 
   4  10  20      822.44     1008.43    326.63 o 
   6  10  20     2919.35     3482.56    447.52 o 
   0  12  20     2214.59     2497.41    381.44 o 
   2  12  20      509.69      382.10    168.58 o 
   4  12  20     5698.08     6118.13    554.90 o 
   6  12  20      154.77      -12.23    164.71 o 
   2  14  20     4917.02     5174.75    339.30 o 
   4  14  20       30.90        2.22    153.15 o 
   1   1  21     9494.82     9057.81    475.30 o 
   3   1  21     3984.48     3746.84    230.92 o 
   5   1  21     5683.98     5845.44    303.70 o 
   7   1  21     4037.00     4327.89    291.74 o 
   9   1  21     1875.54     1530.57    258.30 o 
   3   3  21     4881.59     5211.83    400.97 o 
   5   3  21     4375.42     4413.35    267.94 o 
   7   3  21     3551.37     3438.92    288.41 o 
   1   5  21     5152.75     5476.14    435.51 o 
   3   5  21     3312.04     3516.35    344.65 o 
   5   5  21     4764.14     4696.73    415.99 o 
   7   5  21     3327.42     2926.16    431.00 o 
   1   7  21     9140.24     9244.98    406.45 o 
   5   7  21     3005.98     2899.88    384.45 o 
   7   7  21     3727.08     3460.03    395.71 o 
   1   9  21     7059.69     8099.91    637.49 o 
   3   9  21     3127.56     4082.51    519.61 o 
   5   9  21     2542.03     2692.64    394.21 o 
   7   9  21     2854.47     3164.94    431.75 o 
   1  11  21     2933.32     3661.36    282.05 o 
   3  11  21     4086.55     4364.71    515.10 o 
   5  11  21     2210.99     2536.99    419.74 o 
   1  13  21     1206.22     1026.53    210.87 o 
   3  13  21     3682.24     4219.09    376.19 o 
   6   0  22    10187.63     9898.04    580.43 o 
   2   2  22       13.79      -21.78    149.42 o 
   4   2  22     6204.64     6847.99    470.80 o 
   6   2  22       93.53       -3.25    123.91 o 
   8   2  22     5703.51     5924.15    345.16 o 
   2   4  22     8582.15     8333.97    495.58 o 
   4   4  22      307.59      189.97    185.47 o 
   6   4  22     8387.55     9238.77    587.94 o 
   0   6  22     9586.67    11116.71    662.27 o 
   4   6  22     6492.03     6489.07    486.57 o 
   6   6  22       89.30      -16.52    193.73 o 
   2   8  22    10025.52    12200.98    753.13 o 
   4   8  22       97.69       87.10    177.96 o 
   6   8  22     3355.53     3535.12    401.72 o 
   0  10  22     4282.09     4891.20    452.78 o 
   2  10  22      151.20       65.67    163.69 o 
   4  10  22     5815.14     6958.35    848.86 o 
   2  12  22     5517.20     6068.88    369.21 o 
   3   1  23     3076.49     3219.75    328.88 o 
   5   1  23     3126.35     3167.94    365.68 o 
   7   1  23     3033.95     3491.93    290.47 o 
   1   3  23     6002.31     5310.19    389.70 o 
   3   3  23     2266.33     2660.35    343.15 o 
   5   3  23     3272.32     3897.04    398.71 o 
   3   5  23     2583.56     3113.88    390.46 o 
   5   5  23     3632.47     3439.01    382.20 o 
   1   7  23     4305.97     4393.15    709.58 o 
   3   7  23     2912.27     3107.12    349.16 o 
   5   7  23     2585.49     2987.73    402.47 o 
   1   9  23     2639.22     3253.22    312.71 o 
   3   9  23     2846.26     4718.50    536.13 o 
   1  11  23     1782.99     2204.62    284.27 o 
   4   2  24        2.51      156.18    183.21 o 
   2   4  24       54.09       39.05    158.43 o 
   4   4  24     4144.57     4588.60    415.99 o 
   2   6  24     4427.30     4361.84    397.96 o 
   4   6  24       96.92      -40.55    164.44 o 
   0   8  24     3163.00     3325.63    453.53 o 
   2   8  24       96.52     -360.42    240.28 o 
                                                 
